# Supplementary material for: Responsive materials and mechanisms as thermal safety systems for skin-interfaced electronic devices
Source: Nat Commun. 2023 Feb 23;14:1024. doi: 10.1038/s41467-023-36690-y (PMC9950147; doi:10.1038/s41467-023-36690-y)
Supplement: Supplementary file 6 — Source Data [file 41467_2023_36690_MOESM6_ESM.xlsx]

## Sheet: Figure 2c
Experiments			Finite element analysis
Temperature (oC)	Thickness (mm)	Standard deviation	Temperature (oC)	Thickness (mm)
23.8	0.1	0	37.8	0.1
28.8	0.1	0	38.8	1.44345
33.8	0.1	0	40.8	2.3655
34.8	0.1	0	42.8	3.05316
35.8	0.1	0	44.8	3.88174
36.8	0.1	0	46.8	4.8
37.8	0.1	0	48.8	5.08
38.8	1.19993	0.39376	53.8	5.6
39.8	1.67193	0.26022	58.8	6.1
40.8	2.62152	0.38743	68.8	6.7272
41.8	2.91091	0.20538	78.8	7.2418
42.8	3.97061	0.36754	88.8	7.702
43.8	4.14952	0.42805
44.8	4.73251	0.39054
46.8	4.97383	0.49494
48.8	5.51169	1.09845
53.8	5.74298	1.28022
58.8	5.92709	1.28928
68.8	6.64694	1.74404
78.8	7.11961	2.10876
88.8	7.47089	2.13846

## Sheet: Figure 2d
Temperature (oC)	Estimated inner pressure of the bladder corresponding to its maximum thickness by FEA simulation (Pa)	Saturation pressure (Pa)
37.8	101325	101325
38.8	103734	105023
40.8	115944	112776
42.8	132488	120500
44.8	138912	129030
46.8	138699	136947
48.8	140994	136947
53.8	138171	136947
58.8	135519	136947
68.8	137065	137561
78.8	137307	137966
88.8	137198	138297

## Sheet: Figure 2e
Days	M/Mo	Changes (%)
0	1	0
1	0.99965	-0.03507
7	0.99942	-0.05847
14	0.99936	-0.06374
21	0.99954	-0.04619
28	0.99914	-0.08598
35	0.99919	-0.08071
42	0.99947	-0.05321
49	0.99882	-0.11818
56	0.99857	-0.14279
63	0.99881	-0.11935
70	0.99831	-0.16858
77	0.99823	-0.17679
84	0.9982	-0.18031
91	0.99821	-0.17914
98	0.99816	-0.18442
105	0.99814	-0.18618
112	0.998	-0.20026

## Sheet: Figure 3b
i) Bare device											ii) 1 mm thickn air pocket device											iii) 5 mm thickn air pocket device											iv) Liquid-vapor bladder
Heater inside battery (Exp.)		Top surface (Exp.)		Skin interface (Exp.)		FEA simulation					Heater inside battery (Exp.)		Top surface (Exp.)		Skin interface (Exp.)		FEA simulation					Heater inside battery (Exp.)		Top surface (Exp.)		Skin interface (Exp.)		FEA simulation					Heater inside battery (Exp.)		Top surface (Exp.)		Skin interface (Exp.)		FEA simulation
Time (s)	Temperature (oC)	Time (s)	Temperature (oC)	Time (s)	Temperature (oC)	Time (s)	Heater inside battery temperature (oC)	Top surface temperature (oC)	Skin interface temperature (oC)		Time (s)	Temperature (oC)	Time (s)	Temperature (oC)	Time (s)	Temperature (oC)	Time (s)	Heater inside battery temperature (oC)	Top surface temperature (oC)	Skin interface temperature (oC)		Time (s)	Temperature (oC)	Time (s)	Temperature (oC)	Time (s)	Temperature (oC)	Time (s)	Heater inside battery temperature (oC)	Top surface temperature (oC)	Skin interface temperature (oC)		Time (s)	Temperature (oC)	Time (s)	Temperature (oC)	Time (s)	Temperature (oC)	Time (s)	Heater inside battery temperature (oC)	Top surface temperature (oC)	Skin interface temperature (oC)
-19.932	32.9708	-38	35.7	-40	32.5496	0	34.0307	35.1202	33.002		-19.93	30.8055	-38	36.4	-40	31.2053	0	31.7873	34.2125	30.9701		-19.932	29.233	-40	35.9	-40	28.9927	0	29.7533	34.6932	29.2079		-20	33.3455	-40	34.7	-40	34.4214	0	33.8468	35.1862	32.8611
-19.645	32.9708	-36	35.6	-39.037	32.5593	0.1	34.6508	35.1202	33.0003		-19.643	30.8627	-36	36.4	-39.041	31.1456	0.1	32.0948	34.2125	30.9689		-19.647	29.4619	-38	35.9	-39.041	29.022	0.1	30.0589	34.6902	29.207		-19.686	33.3455	-38	34.7	-39.004	34.353	0.1	34.2844	35.1882	32.8611
-19.502	33.028	-34	35.6	-38.074	32.5537	0.2	35.6243	35.1202	32.9999		-19.501	30.9772	-34	36.4	-38.076	31.1993	0.2	32.7523	34.2125	30.9685		-19.506	29.3474	-36	35.9	-38.081	28.9943	0.2	30.7125	34.6884	29.2068		-19.561	33.3455	-36	34.7	-38.004	34.3654	0.2	35.0582	35.1897	32.861
-19.362	33.028	-32	35.6	-37.112	32.5458	0.3	36.6689	35.1202	33.0001		-19.36	30.8627	-32	36.4	-37.113	31.1818	0.3	33.7036	34.2125	30.9687		-19.362	29.233	-34	35.9	-37.122	29.0257	0.3	31.656	34.6864	29.207		-19.275	33.2311	-34	34.7	-37.006	34.4463	0.3	35.9885	35.1917	32.861
-19.076	33.1422	-30	35.6	-35.993	32.5382	0.4	37.491	35.1202	32.9999		-19.078	31.0345	-30	36.6	-35.992	31.1978	0.4	34.6829	34.2125	30.9687		-19.078	29.2902	-32	35.9	-36.002	29.0406	0.4	32.6268	34.6826	29.2071		-19.134	33.4026	-32	34.7	-36.003	34.4339	0.4	36.833	35.1941	32.861
-18.933	32.9708	-28	35.7	-35.033	32.5399	0.5	38.1645	35.1202	32.9996		-18.932	31.0345	-28	36.4	-35.033	31.2012	0.5	35.45	34.2125	30.9684		-18.937	29.3474	-30	35.9	-35.042	29.0034	0.5	33.3888	34.6781	29.2069		-18.85	33.2311	-30	34.7	-35.005	34.3592	0.5	37.5245	35.1964	32.861
-18.649	32.9137	-26	35.6	-34.074	32.5453	0.6	38.7436	35.1202	32.9993		-18.649	30.8055	-26	36.4	-34.073	31.1922	0.6	36.0815	34.2125	30.9681		-18.652	29.2902	-28	35.8	-34.083	28.9666	0.6	34.0177	34.6741	29.2067		-18.707	33.4598	-28	34.8	-34.005	34.3903	0.6	38.1335	35.1986	32.8611
-18.508	32.9708	-24	35.7	-33.114	32.5622	0.7	39.2606	35.1202	32.9991		-18.506	31.0345	-24	36.4	-33.113	31.178	0.7	36.6285	34.2125	30.9679		-18.511	29.233	-26	35.8	-33.124	28.9815	0.7	34.5638	34.6707	29.2066		-18.565	33.3455	-26	34.8	-33.007	34.4277	0.7	38.68	35.2005	32.8611
-18.366	32.9708	-22	35.7	-31.995	32.5318	0.8	39.7276	35.1203	32.999		-18.364	31.149	-22	36.4	-31.994	31.2061	0.8	37.1204	34.2125	30.9678		-18.367	29.3474	-24	35.8	-32.004	28.9735	0.8	35.0557	34.6677	29.2066		-18.28	33.4026	-24	34.9	-32.006	34.4214	0.8	39.1919	35.2023	32.8612
-18.079	33.0851	-20	35.6	-31.035	32.4961	0.9	40.1582	35.1203	32.9989		-18.081	30.8627	-20	36.4	-31.034	31.2215	0.9	37.5727	34.2125	30.9677		-18.084	29.2902	-22	35.8	-31.043	28.9771	0.9	35.5042	34.6648	29.2066		-18.136	33.3455	-22	34.9	-31.007	34.409	0.9	39.6646	35.204	32.8612
-17.939	32.9137	-18	35.6	-30.076	32.4994	1	40.5622	35.1203	32.9989		-17.939	30.9772	-18	36.4	-30.075	31.2408	1	37.9911	34.2125	30.9677		-17.94	29.3474	-20	35.8	-30.08	28.9857	1	35.9203	34.6619	29.2066		-17.853	33.0596	-20	34.9	-30.008	34.5334	1	40.1012	35.2056	32.8614
-17.654	32.8565	-16	35.6	-29.116	32.5147	1.1	40.9449	35.1204	32.9989		-17.655	30.92	-16	36.4	-29.116	31.2522	1.1	38.3817	34.2125	30.9677		-17.657	29.3474	-18	35.8	-29.116	28.9842	1.1	36.3114	34.6589	29.2066		-17.711	33.3455	-18	34.9	-29.008	34.4588	1.1	40.5067	35.207	32.8616
-17.511	32.7423	-14	35.6	-27.997	32.5037	1.2	41.3086	35.121	32.9991		-17.513	31.0917	-14	36.4	-27.997	31.261	1.2	38.7496	34.2125	30.9678		-17.515	29.233	-16	35.8	-27.997	28.9769	1.2	36.6814	34.6561	29.2067		-17.57	33.0596	-16	34.9	-28.009	34.4339	1.2	40.8855	35.2083	32.8618
-17.371	32.9708	-12	35.6	-27.037	32.5477	1.3	41.6544	35.1211	32.9993		-17.367	31.149	-12	36.4	-27.037	31.2564	1.3	39.0986	34.2125	30.9679		-17.372	29.1185	-14	35.8	-27.037	29.0648	1.3	37.0329	34.6535	29.207		-17.286	33.2883	-14	34.9	-27.009	34.465	1.3	41.2425	35.2095	32.8622
-17.084	32.8565	-10	35.6	-26.078	32.514	1.4	41.9831	35.1217	32.9998		-17.083	31.0917	-10	36.4	-26.078	31.221	1.4	39.4315	34.2126	30.9682		-17.088	29.1185	-12	35.8	-26.078	29.0833	1.4	37.3675	34.651	29.2074		-17.142	33.3455	-12	34.9	-26.009	34.3716	1.4	41.5807	35.2107	32.8627
-16.941	33.1422	-8	35.6	-25.118	32.4862	1.5	42.2964	35.1219	33.0003		-16.944	31.0917	-8	36.4	-25.118	31.2241	1.5	39.7497	34.2126	30.9685		-16.944	29.0612	-10	35.8	-25.118	29.0691	1.5	37.6865	34.6487	29.208		-16.859	33.1739	-10	34.9	-25.01	34.4463	1.5	41.9027	35.2118	32.8632
-16.658	32.9708	-6	35.7	-24	32.4833	1.6	42.5964	35.1232	33.001		-16.659	30.92	-6	36.5	-23.999	31.2121	1.6	40.0542	34.2127	30.969		-16.661	29.3474	-8	35.8	-23.999	29.046	1.6	37.9911	34.6463	29.2086		-16.715	33.2883	-8	34.9	-24.011	34.465	1.6	42.2097	35.2128	32.8639
-16.516	33.3136	-4	35.6	-23.04	32.4806	1.7	42.8846	35.124	33.0018		-16.516	30.8627	-4	36.6	-23.039	31.2113	1.7	40.3457	34.2127	30.9695		-16.519	29.4619	-6	35.8	-23.039	29.0144	1.7	38.2825	34.644	29.2093		-16.573	33.2883	-6	34.9	-23.012	34.4152	1.7	42.5033	35.2138	32.8646
-16.376	33.028	-2	35.6	-22.081	32.5057	1.8	43.1621	35.1248	33.0026		-16.376	30.8627	-2	36.6	-22.08	31.2338	1.8	40.6256	34.2128	30.9702		-16.377	29.1757	-4	35.8	-22.08	29.0395	1.8	38.5624	34.6418	29.2099		-16.288	33.4026	-4	34.9	-22.012	34.4152	1.8	42.785	35.2148	32.8653
-16.092	33.028	0	35.6	-21.118	32.5193	1.9	43.4295	35.1262	33.0036		-16.088	30.9772	0	36.4	-21.12	31.2371	1.9	40.8951	34.2129	30.9711		-16.093	29.2902	-2	35.8	-21.12	29.0655	1.9	38.8321	34.6398	29.2106		-16.147	33.2883	-2	34.9	-21.013	34.5085	1.9	43.0563	35.2158	32.8662
-15.947	32.8565	2	35.6	-19.993	32.5582	2	43.6876	35.1272	33.0047		-15.946	30.8627	2	36.4	-19.997	31.252	2	41.1554	34.213	30.972		-15.949	29.4047	0	35.8	-20.001	29.036	2	39.0928	34.6378	29.2114		-15.862	33.3455	0	35	-20.013	34.5085	2	43.3184	35.2167	32.8672
-15.663	33.028	4	35.6	-19.032	32.5205	2.1	43.9373	35.1287	33.0061		-15.662	31.0345	4	36.4	-19.035	31.2819	2.1	41.4071	34.2131	30.9732		-15.665	29.3474	2	35.8	-19.041	29.0461	2.1	39.3447	34.6359	29.2123		-15.72	33.2883	2	35	-19.012	34.5023	2.1	43.5718	35.2177	32.8683
-15.519	32.9137	6	35.6	-18.072	32.5046	2.2	44.1792	35.1309	33.0077		-15.521	31.0917	6	36.4	-18.072	31.2547	2.2	41.6505	34.2133	30.9746		-15.522	29.2902	4	35.8	-18.082	29.05	2.2	39.5882	34.634	29.2133		-15.579	33.0024	4	35.2	-18.013	34.5645	2.2	43.8168	35.2188	32.8696
-15.378	33.1422	8	35.7	-17.113	32.5094	2.3	44.4138	35.1333	33.0097		-15.379	30.8627	8	36.4	-17.113	31.2372	2.3	41.8863	34.2135	30.9763		-15.38	29.5192	6	35.8	-17.123	29.0176	2.3	39.8241	34.6322	29.2146		-15.294	33.4026	6	35.9	-17.014	34.4401	2.3	44.0541	35.2198	32.8711
-15.092	32.628	10	35.7	-15.993	32.4826	2.4	44.6415	35.1358	33.0121		-15.096	31.0345	10	36.4	-15.993	31.239	2.4	42.1152	34.2137	30.9784		-15.095	29.1757	8	35.8	-16.003	29.05	2.4	40.053	34.6305	29.2162		-15.151	33.4026	8	36.4	-16.013	34.5272	2.4	44.2847	35.221	32.8729
-14.953	33.1994	12	36.2	-15.034	32.5046	2.5	44.863	35.139	33.015		-14.95	31.0917	12	36.4	-15.034	31.2363	2.5	42.3376	34.2139	30.981		-14.955	29.233	10	35.8	-15.044	29.0415	2.5	40.2755	34.6289	29.218		-14.868	33.3455	10	36.9	-15.015	34.5893	2.5	44.5089	35.2222	32.8749
-14.666	33.028	14	36.4	-14.075	32.4535	2.6	45.0787	35.1429	33.0184		-14.666	30.92	14	36.5	-14.075	31.2441	2.6	42.5539	34.2142	30.984		-14.67	29.3474	12	35.8	-14.084	29.0324	2.6	40.4918	34.6273	29.2201		-14.724	33.2883	12	37.5	-14.015	34.608	2.6	44.727	35.2235	32.8773
-14.525	33.3136	16	36.7	-13.116	32.4662	2.7	45.2893	35.147	33.0224		-14.524	31.0345	16	36.6	-13.115	31.2416	2.7	42.7643	34.2146	30.9876		-14.528	29.233	14	35.8	-13.124	29.0413	2.7	40.7024	34.6258	29.2226		-14.582	33.3455	14	37.9	-13.015	34.5769	2.7	44.9391	35.225	32.88
-14.381	32.8565	18	37.2	-11.996	32.4875	2.8	45.4946	35.1518	33.0269		-14.382	30.9772	18	36.7	-11.996	31.2333	2.8	42.9693	34.2149	30.9917		-14.386	29.2902	16	35.8	-11.999	29.0171	2.8	40.9076	34.6243	29.2255		-14.298	33.3455	16	38.7	-12.016	34.5645	2.8	45.1457	35.2265	32.8831
-14.098	33.3136	20	37.6	-11.037	32.4963	2.9	45.6948	35.1573	33.0321		-14.098	31.149	20	36.7	-11.036	31.259	2.9	43.1696	34.2154	30.9965		-14.1	29.233	18	35.8	-11.037	29.0251	2.9	41.108	34.6229	29.2288		-14.157	33.3455	18	39.1	-11.016	34.6266	2.9	45.3475	35.2283	32.8866
-13.954	33.3708	22	37.9	-10.078	32.4617	3	45.8901	35.163	33.038		-13.956	31.149	22	36.8	-10.077	31.2424	3	43.3652	34.2159	31.0019		-13.959	29.1757	20	35.8	-10.077	29.0522	3	41.3039	34.6216	29.2325		-13.871	33.2883	20	39.4	-10.017	34.6639	3	45.5447	35.2302	32.8906
-13.672	33.1422	24	38.4	-9.118	32.4571	3.1	46.081	35.1701	33.0446		-13.675	30.8627	24	36.8	-9.117	31.2698	3.1	43.5563	34.2165	31.008		-13.674	29.4047	22	35.9	-9.117	29.0433	3.1	41.4953	34.6203	29.2368		-13.729	33.4026	22	39.8	-9.017	34.608	3.1	45.7375	35.2323	32.8951
-13.527	33.0851	26	38.7	-7.999	32.4776	3.2	46.2679	35.1773	33.0519		-13.532	31.0917	26	37.1	-7.998	31.2318	3.2	43.7431	34.2172	31.0148		-13.531	29.5192	24	35.9	-7.998	29.0308	3.2	41.6822	34.6191	29.2415		-13.587	33.2883	24	40.1	-8.019	34.6328	3.2	45.926	35.2346	32.9001
-13.247	33.1422	28	39.1	-7.039	32.4575	3.3	46.4508	35.1853	33.0601		-13.244	30.9772	28	37.3	-7.038	31.2277	3.3	43.9256	34.2179	31.0224		-13.247	29.233	26	35.9	-7.038	29.0149	3.3	41.865	34.618	29.2468		-13.288	33.1739	26	40.4	-7.018	34.757	3.3	46.1102	35.2372	32.9056
-13.101	32.7423	30	39.8	-6.079	32.4988	3.4	46.6298	35.1936	33.069		-13.103	30.8055	30	37.4	-6.079	31.249	3.4	44.1044	34.2188	31.0308		-13.106	29.4047	28	36	-6.08	29.0632	3.4	42.0439	34.6169	29.2526		-13.161	33.3455	28	40.4	-6.019	34.6514	3.4	46.2905	35.2399	32.9117
-12.962	33.0851	32	40.2	-5.12	32.5057	3.5	46.8052	35.2031	33.0788		-12.962	30.8627	32	37.4	-5.119	31.2587	3.5	44.2794	34.2197	31.04		-12.962	29.1757	30	36.1	-5.12	29.0744	3.5	42.2192	34.6159	29.259		-12.876	33.4598	30	40.7	-5.019	34.5955	3.5	46.4671	35.243	32.9183
-12.676	33.0851	34	40.4	-4	32.5793	3.6	46.9773	35.2129	33.0894		-12.677	30.92	34	37.6	-4.001	31.2713	3.6	44.451	34.2207	31.0499		-12.677	29.233	32	36.1	-4.001	29.0885	3.6	42.391	34.6149	29.266		-12.733	33.517	32	40.7	-4.019	34.7383	3.6	46.6401	35.2463	32.9255
-12.532	32.8565	36	40.7	-3.039	32.5621	3.7	47.1464	35.2235	33.1008		-12.534	30.8627	36	37.6	-3.041	31.2623	3.7	44.6191	34.2219	31.0607		-12.536	29.4047	34	36.2	-3.041	29.0598	3.7	42.5594	34.614	29.2735		-12.449	33.2883	34	40.9	-3.021	34.6514	3.7	46.8098	35.2498	32.9334
-12.249	33.1422	38	41.1	-2.076	32.5729	3.8	47.3123	35.2348	33.1131		-12.249	30.92	38	37.6	-2.079	31.2911	3.8	44.7841	34.2231	31.0724		-12.253	29.2902	36	36.2	-2.082	29.1413	3.8	42.7247	34.6132	29.2817		-12.307	33.2883	36	41.1	-2.02	34.6701	3.8	46.9763	35.2536	32.9418
-12.107	33.0851	40	41.8	-1.113	32.5261	3.9	47.4751	35.2464	33.1263		-12.105	30.9772	40	37.8	-1.116	31.299	3.9	44.9462	34.2244	31.0849		-12.11	29.4047	38	36.2	-1.122	29.1209	3.9	42.8872	34.6124	29.2904		-12.165	33.2883	38	41.3	-1.021	34.6763	3.9	47.1401	35.2577	32.9508
-11.965	33.028	42	42	0.007	32.5723	4	47.6349	35.2592	33.1403		-11.964	31.149	42	37.9	0.008	31.2797	4	45.1055	34.2259	31.0983		-11.968	29.5192	40	36.3	-0.003	29.11	4	43.0468	34.6117	29.2998		-11.88	33.4026	40	41.6	-0.02	34.608	4	47.301	35.2621	32.9605
-11.68	32.8565	44	42.6	0.966	32.5457	4.1	47.7918	35.2723	33.1552		-11.681	31.0345	44	38.2	0.967	31.3133	4.1	45.2621	34.2274	31.1125		-11.683	29.3474	42	36.4	0.957	29.0971	4.1	43.2037	34.6111	29.3098		-11.738	33.2883	42	41.6	0.978	34.6825	4.1	47.4591	35.2668	32.9708
-11.54	33.0851	46	42.8	1.926	32.5582	4.2	47.9462	35.2861	33.171		-11.538	31.0345	46	38.2	1.927	31.297	4.2	45.4158	34.2291	31.1276		-11.541	29.3474	44	36.4	1.917	29.1109	4.2	43.3578	34.6105	29.3205		-11.453	33.4598	44	41.9	1.979	34.7383	4.2	47.6142	35.2718	32.9817
-11.254	33.3708	48	43.3	2.886	32.6622	4.3	48.0979	35.3002	33.1876		-11.253	30.9772	48	38.4	2.887	31.2935	4.3	45.5668	34.2309	31.1435		-11.257	29.233	46	36.5	2.876	29.1137	4.3	43.5092	34.61	29.3317		-11.311	33.2883	46	42.2	2.977	34.8376	4.3	47.7666	35.2771	32.9933
-11.111	33.028	50	43.7	4.005	32.8879	4.4	48.2471	35.315	33.2051		-11.111	30.9772	50	38.6	4.006	31.384	4.4	45.7154	34.2328	31.1603		-11.113	29.4047	48	36.6	3.995	29.1744	4.4	43.6582	34.6095	29.3436		-11.167	33.2883	48	42.2	3.976	35.2152	4.4	47.9168	35.2827	33.0055
-10.97	32.9708	52	43.9	4.965	33.1511	4.5	48.394	35.3306	33.2235		-10.97	31.0345	52	38.7	4.965	31.5484	4.5	45.8616	34.2348	31.178		-10.972	29.2902	50	36.6	4.954	29.3523	4.5	43.8049	34.6091	29.3561		-10.884	33.4026	50	42.4	4.976	35.5422	4.5	48.0646	35.2886	33.0183
-10.687	33.2565	54	44.2	5.924	33.4955	4.6	48.5386	35.3469	33.2427		-10.683	31.0345	54	38.8	5.924	31.785	4.6	46.0055	34.2369	31.1965		-10.687	29.1757	52	36.7	5.917	29.5398	4.6	43.9492	34.6087	29.3693		-10.742	33.3455	52	42.7	5.976	35.9174	4.6	48.2099	35.2948	33.0317
-10.541	33.0851	56	44.5	6.884	33.8896	4.7	48.6813	35.3634	33.2628		-10.541	30.9772	56	38.9	6.884	32.1209	4.7	46.1471	34.2392	31.2158		-10.545	29.4619	54	36.7	6.881	29.804	4.7	44.0912	34.6085	29.3831		-10.457	33.3455	54	43	6.976	36.3403	4.7	48.3529	35.3013	33.0458
-10.256	32.9137	58	45.1	8.003	34.3569	4.8	48.8218	35.3807	33.2837		-10.257	31.0345	58	39	8.003	32.5101	4.8	46.2866	34.2416	31.236		-10.26	29.3474	56	36.8	8.003	30.1838	4.8	44.2311	34.6082	29.3975		-10.316	33.4598	56	43.3	7.975	36.7495	4.8	48.4936	35.3082	33.0605
-10.116	33.2565	60	45.4	8.963	34.746	4.9	48.9601	35.3981	33.3054		-10.114	30.9772	60	39	8.963	32.8875	4.9	46.4241	34.2441	31.257		-10.118	29.4047	58	36.8	8.963	30.4866	4.9	44.3692	34.6081	29.4125		-10.173	33.3455	58	43.6	8.974	37.2422	4.9	48.6325	35.3153	33.0758
-9.974	33.1422	62	45.7	9.921	35.1012	5	49.0964	35.4163	33.328		-9.973	31.0917	62	39.4	9.922	33.329	5	46.5598	34.2467	31.2788		-9.977	29.233	60	36.9	9.922	30.8423	5	44.5054	34.608	29.4281		-9.889	33.4598	60	43.8	9.973	37.5695	5	48.7697	35.3227	33.0917
-9.688	33.028	64	46	10.881	35.5061	5.1	49.2307	35.4352	33.3513		-9.687	30.9772	64	39.4	10.881	33.7382	5.1	46.6935	34.2495	31.3014		-9.69	29.4047	62	36.9	10.881	31.1812	5.1	44.6397	34.6079	29.4443		-9.746	33.4026	62	44	10.973	37.9502	5.1	48.905	35.3305	33.1082
-9.547	33.3136	66	46.3	12	35.9793	5.2	49.3633	35.4543	33.3755		-9.546	30.8627	66	39.7	12.001	34.2235	5.2	46.8253	34.2524	31.3248		-9.55	29.3474	64	37	12.001	31.6782	5.2	44.772	34.6079	29.4611		-9.462	33.2883	64	44.6	11.972	38.2816	5.2	49.0382	35.3385	33.1254
-9.262	33.028	68	46.6	12.96	36.3743	5.3	49.494	35.4736	33.4004		-9.261	30.92	68	39.7	12.961	34.6652	5.3	46.9551	34.2554	31.349		-9.265	29.3474	66	37	12.96	32.0214	5.3	44.9024	34.608	29.4785		-9.321	33.4598	66	44.6	12.972	38.8217	5.3	49.1694	35.3468	33.1431
-9.12	33.3136	70	46.9	13.919	36.8282	5.4	49.6229	35.494	33.4261		-9.119	30.92	70	39.9	13.92	35.1009	5.4	47.0832	34.2585	31.3739		-9.122	29.4619	68	37.2	13.92	32.4113	5.4	45.0311	34.6081	29.4965		-9.178	33.3455	68	44.8	13.972	39.2699	5.4	49.2988	35.3554	33.1614
-8.977	32.9137	72	47.2	14.878	37.2507	5.5	49.7501	35.5142	33.4525		-8.977	31.149	72	40.1	14.879	35.4799	5.5	47.2097	34.2617	31.3996		-8.98	29.4047	70	37.3	14.879	32.8481	5.5	45.1582	34.6083	29.5151		-8.894	33.2883	70	45.4	14.972	39.7104	5.5	49.4265	35.3643	33.1803
-8.693	33.1994	74	47.7	16.003	37.7494	5.6	49.8757	35.535	33.4796		-8.692	31.0345	74	40.2	16.001	35.9163	5.6	47.3346	34.2651	31.426		-8.696	29.4047	72	37.4	15.998	33.3788	5.6	45.2835	34.6085	29.5342		-8.752	33.2883	72	45.5	15.97	40.1848	5.6	49.5525	35.3735	33.1997
-8.55	32.7423	76	47.7	16.966	38.1455	5.7	49.9997	35.5566	33.5075		-8.552	30.92	76	40.3	16.963	36.301	5.7	47.4578	34.2686	31.4532		-8.553	29.1757	74	37.4	16.957	33.7774	5.7	45.4072	34.6088	29.5539		-8.467	33.2311	74	45.8	16.97	40.4685	5.7	49.6771	35.3829	33.2197
-8.267	33.1422	78	48.2	17.927	38.4768	5.8	50.1221	35.5777	33.5361		-8.266	30.9772	78	40.4	17.927	36.7648	5.8	47.5795	34.2722	31.481		-8.269	29.3474	76	37.5	17.917	34.1525	5.8	45.5294	34.6091	29.5742		-8.325	33.1739	76	46.1	17.97	41.0222	5.8	49.8001	35.3927	33.2403
-8.128	32.9137	80	48.5	18.886	38.8459	5.9	50.2429	35.6001	33.5654		-8.124	30.92	80	40.5	18.887	37.1837	5.9	47.6997	34.2759	31.5095		-8.127	29.3474	78	37.7	18.876	34.5728	5.9	45.6503	34.6095	29.595		-8.182	33.1739	78	46.3	18.968	41.1749	5.9	49.9216	35.4027	33.2613
-7.98	32.9708	82	48.8	20.006	39.2816	6	50.3623	35.6221	33.5954		-7.983	31.0917	82	40.5	20.006	37.6623	6	47.8184	34.2798	31.5387		-7.985	29.0612	80	37.8	19.996	35.014	6	45.7698	34.61	29.6163		-7.898	33.3455	80	46.6	19.968	41.772	6	50.0415	35.4129	33.283
-7.697	32.9708	84	49.1	20.965	39.5864	6.1	50.4806	35.6447	33.626		-7.697	30.9772	84	40.7	20.965	38.0362	6.1	47.9357	34.2837	31.5686		-7.7	29.233	82	37.8	20.955	35.3938	6.1	45.8878	34.6105	29.6381		-7.756	33.3455	82	46.7	20.968	42.0228	6.1	50.1599	35.4235	33.3051
-7.555	33.2565	86	49.3	21.924	39.9615	6.2	50.5974	35.668	33.6572		-7.558	30.9772	86	41.1	21.925	38.4392	6.2	48.0515	34.2878	31.5991		-7.557	29.6337	84	37.9	21.915	35.7075	6.2	46.0044	34.611	29.6605		-7.47	33.2883	84	46.9	21.966	42.337	6.2	50.2769	35.4342	33.3278
-7.271	32.9708	88	49.5	22.884	40.3478	6.3	50.7128	35.6909	33.6891		-7.27	30.9772	88	41.1	22.885	38.806	6.3	48.1663	34.292	31.6303		-7.274	29.3474	86	38	22.874	36.0859	6.3	46.1199	34.6116	29.6834		-7.328	33.3455	86	46.9	22.967	42.7953	6.3	50.3929	35.4452	33.3509
-7.131	33.028	90	49.8	24.003	40.7348	6.4	50.8267	35.7145	33.7216		-7.129	31.0917	90	41.1	24.004	39.1784	6.4	48.2801	34.2963	31.6621		-7.13	29.3474	88	38.1	23.999	36.5693	6.4	46.2342	34.6123	29.7067		-7.186	33.2311	88	47	23.966	43.0151	6.4	50.5076	35.4565	33.3746
-6.843	33.028	92	50.1	24.963	41.0721	6.5	50.9393	35.7387	33.7547		-6.844	31.0345	92	41.4	24.964	39.6018	6.5	48.3926	34.3007	31.6944		-6.846	29.4619	90	38.1	24.962	36.9916	6.5	46.3473	34.613	29.7305		-6.902	33.2883	90	47	24.966	43.3613	6.5	50.621	35.468	33.3987
-6.702	32.8565	94	50.4	25.922	41.3938	6.6	51.0508	35.7625	33.7884		-6.703	31.0917	94	41.5	25.923	39.9937	6.6	48.5038	34.3052	31.7274		-6.705	29.4047	92	38.2	25.923	37.4158	6.6	46.4591	34.6138	29.7549		-6.76	33.3455	92	47	25.966	43.6491	6.6	50.733	35.4797	33.4233
-6.563	33.0851	96	50.4	26.882	41.6964	6.7	51.161	35.787	33.8227		-6.56	31.0345	96	41.6	26.883	40.383	6.7	48.6137	34.3098	31.7609		-6.563	29.4619	94	38.3	26.883	37.7529	6.7	46.5696	34.6146	29.7796		-6.474	33.1739	94	46.9	26.965	44.0623	6.7	50.8437	35.4917	33.4484
-6.275	33.2565	98	50.9	28.001	42.0824	6.8	51.2699	35.8116	33.8575		-6.274	31.0345	98	41.6	28.002	40.7609	6.8	48.7224	34.3146	31.795		-6.279	29.4047	96	38.3	28.001	38.2075	6.8	46.6789	34.6154	29.8049		-6.334	33.3455	96	47	27.964	44.4569	6.8	50.9533	35.5039	33.474
-6.132	33.1422	100	51	28.961	42.4303	6.9	51.3777	35.8368	33.8929		-6.133	30.9772	100	41.8	28.962	41.1249	6.9	48.8302	34.3194	31.8296		-6.135	29.3474	98	38.4	28.961	38.4831	6.9	46.7872	34.6163	29.8306		-6.049	33.4598	98	46.9	28.964	44.7022	6.9	51.0619	35.5163	33.4999
-5.85	32.8565	102	51.3	29.92	42.7331	7	51.4846	35.8616	33.9288		-5.849	30.8627	102	41.9	29.92	41.4552	7	48.9367	34.3244	31.8648		-5.852	29.3474	100	38.4	29.92	38.8728	7	46.8944	34.6173	29.8567		-5.907	33.4026	100	46.9	29.963	45.1573	7	51.1693	35.5289	33.5264
-5.709	33.1422	104	51.5	30.88	43.067	7.1	51.5905	35.8869	33.9652		-5.708	31.0917	104	42.2	30.88	41.8195	7.1	49.0422	34.3294	31.9005		-5.708	29.4619	102	38.4	30.88	39.1946	7.1	47.0005	34.6183	29.8832		-5.764	33.3455	102	46.7	30.963	45.5314	7.1	51.2755	35.5417	33.5532
-5.563	32.7994	106	51.8	31.998	43.3643	7.2	51.6953	35.9124	34.002		-5.564	30.9772	106	42.2	31.999	42.3117	7.2	49.1466	34.3345	31.9367		-5.567	29.4619	104	38.5	31.999	39.6505	7.2	47.1056	34.6193	29.9102		-5.48	33.2883	104	46.7	31.962	45.9101	7.2	51.3806	35.5547	33.5804
-5.281	33.1994	108	52.1	32.959	43.6995	7.3	51.799	35.938	34.0394		-5.277	30.7482	108	42.4	32.959	42.5754	7.3	49.2501	34.3398	31.9733		-5.281	29.3474	106	38.6	32.959	40.0285	7.3	47.2099	34.6204	29.9376		-5.337	33.2311	106	46.3	32.962	46.2707	7.3	51.4847	35.5679	33.6081
-5.138	33.0851	110	52.3	33.922	44.0197	7.4	51.9016	35.9642	34.0773		-5.138	31.0345	110	42.4	33.92	42.9404	7.4	49.3528	34.3451	32.0105		-5.141	29.4619	108	38.7	33.918	40.4179	7.4	47.3133	34.6215	29.9654		-5.052	33.2883	108	46.2	33.961	46.5124	7.4	51.588	35.5813	33.6362
-4.856	33.028	112	52.6	34.885	44.318	7.5	52.0032	35.9905	34.1156		-4.853	31.0345	112	42.7	34.883	43.3734	7.5	49.4545	34.3505	32.0481		-4.856	29.4619	110	38.7	34.878	40.7861	7.5	47.4157	34.6227	29.9935		-4.91	33.4598	110	46.2	34.96	46.7032	7.5	51.6905	35.5949	33.6646
-4.71	32.7994	114	52.8	36.007	44.6183	7.6	52.1037	36.0164	34.1544		-4.71	31.0917	114	42.7	36.007	43.7514	7.6	49.5552	34.3561	32.0862		-4.714	29.3474	112	38.8	35.997	41.2366	7.6	47.5171	34.6239	30.0221		-4.769	33.2883	112	46.2	35.96	47.1342	7.6	51.7919	35.6086	33.6935
-4.57	32.8565	116	53.1	36.966	44.9747	7.7	52.2033	36.0428	34.1936		-4.568	30.92	116	42.8	36.967	44.1192	7.7	49.6549	34.3617	32.1247		-4.572	29.233	114	38.9	36.957	41.6043	7.7	47.6175	34.6251	30.051		-4.485	33.2311	114	45.9	36.959	47.4467	7.7	51.8921	35.6225	33.7227
-4.284	33.028	118	53.2	37.925	45.1959	7.8	52.3019	36.0693	34.2332		-4.285	31.2062	118	42.9	37.926	44.4246	7.8	49.7538	34.3674	32.1636		-4.286	29.3474	116	38.9	37.917	41.9021	7.8	47.717	34.6264	30.0803		-4.342	33.1739	116	45.8	37.959	47.7862	7.8	51.9914	35.6366	33.7522
-4.141	33.2565	120	53.4	38.885	45.5533	7.9	52.3996	36.0959	34.2732		-4.141	30.691	120	43.1	38.886	44.7798	7.9	49.8518	34.3732	32.2029		-4.143	29.6337	118	39	38.876	42.1986	7.9	47.8157	34.6278	30.11		-4.057	33.2883	118	45.8	38.959	48.0084	7.9	52.0897	35.6509	33.7822
-3.855	32.9137	122	53.7	40.005	45.8528	8	52.4965	36.1231	34.3136		-3.856	30.8055	122	43.2	40.005	45.0672	8	49.9489	34.3791	32.2426		-3.86	29.233	120	39.1	39.995	42.5318	8	47.9136	34.6291	30.14		-3.916	33.4026	120	45.8	39.958	48.3076	8	52.1873	35.6653	33.8124
-3.714	33.2565	124	53.7	40.964	46.1465	8.1	52.5928	36.1498	34.3544		-3.715	31.0345	124	43.2	40.965	45.3678	8.1	50.0451	34.385	32.2828		-3.717	29.2902	122	39.2	40.954	42.8839	8.1	48.0106	34.6305	30.1703		-3.772	33.4598	122	45.4	40.957	48.6724	8.1	52.2839	35.6799	33.843
-3.573	32.9137	126	54.2	41.923	46.427	8.2	52.6882	36.1771	34.3956		-3.572	31.0917	126	43.5	41.923	45.7233	8.2	50.1405	34.3911	32.3233		-3.575	29.3474	124	39.2	41.915	43.2265	8.2	48.1068	34.632	30.201		-3.489	33.4026	124	45.4	41.957	48.9481	8.2	52.3799	35.6946	33.874
-3.289	32.9137	128	54.4	42.883	46.6483	8.3	52.7826	36.204	34.4371		-3.287	31.0345	128	43.6	42.883	46.1093	8.3	50.2353	34.3972	32.3641		-3.291	29.4047	126	39.2	42.878	43.5763	8.3	48.2023	34.6335	30.232		-3.346	33.2311	126	45.1	42.956	49.0472	8.3	52.4751	35.7095	33.9052
-3.147	33.0851	130	54.4	44.001	46.9186	8.4	52.8761	36.2314	34.479		-3.146	30.92	130	43.6	44.002	46.5248	8.4	50.3296	34.4034	32.4053		-3.148	29.4047	128	39.2	44.002	43.9928	8.4	48.2971	34.635	30.2633		-3.061	33.4598	128	45.1	43.956	49.3879	8.4	52.5696	35.7245	33.9368
-2.861	33.1994	132	54.7	44.961	47.1459	8.5	52.9688	36.2589	34.5213		-2.86	30.8627	132	43.8	44.962	46.9321	8.5	50.4231	34.4097	32.4469		-2.864	29.233	130	39.2	44.962	44.3297	8.5	48.3913	34.6366	30.2949		-2.92	33.3455	130	44.9	44.955	49.6839	8.5	52.6632	35.7397	33.9687
-2.718	33.028	134	54.9	45.92	47.5282	8.6	53.0607	36.2864	34.5638		-2.721	31.0917	134	43.9	45.921	47.1551	8.6	50.5156	34.4161	32.4888		-2.723	29.4047	132	39.4	45.921	44.6203	8.6	48.4846	34.6382	30.3268		-2.778	33.4026	132	44.9	45.954	50.0393	8.6	52.756	35.755	34.0008
-2.576	33.1994	136	55	46.88	47.8604	8.7	53.1519	36.314	34.6067		-2.576	30.92	136	43.9	46.881	47.5331	8.7	50.6073	34.4225	32.531		-2.579	29.2902	134	39.5	46.881	45.0022	8.7	48.5771	34.6398	30.3591		-2.493	33.2883	134	44.9	46.954	50.2466	8.7	52.8479	35.7704	34.0333
-2.296	32.7994	138	55.3	47.999	48.1668	8.8	53.2421	36.3417	34.6499		-2.293	30.8055	138	44.2	48	47.8297	8.8	50.6984	34.4291	32.5736		-2.295	29.3474	136	39.6	48	45.3141	8.8	48.669	34.6415	30.3916		-2.351	33.4598	136	44.9	47.953	50.595	8.8	52.9393	35.7859	34.066
-2.153	33.3136	140	55.5	48.959	48.4467	8.9	53.3317	36.3693	34.6934		-2.15	31.0917	140	44.3	48.96	48.1813	8.9	50.7889	34.4357	32.6164		-2.153	29.4619	138	39.7	48.96	45.6506	8.9	48.7602	34.6432	30.4244		-2.066	33.3455	138	44.9	48.935	50.8991	8.9	53.0299	35.8016	34.0991
-1.864	32.9708	142	55.7	49.918	48.6931	9	53.4206	36.3971	34.7371		-1.865	30.92	142	44.4	49.919	48.48	9	50.8788	34.4423	32.6595		-1.869	29.4047	140	39.7	49.919	45.9177	9	48.8507	34.645	30.4574		-1.924	33.2883	140	44.8	49.953	51.0888	9	53.1198	35.8173	34.1324
-1.725	33.1422	144	55.7	50.878	49.0161	9.1	53.509	36.4248	34.7812		-1.723	31.2634	144	44.6	50.879	48.7883	9.1	50.9679	34.449	32.703		-1.726	29.3474	142	39.8	50.879	46.2449	9.1	48.9405	34.6467	30.4907		-1.783	33.517	142	44.8	50.952	51.4565	9.1	53.2088	35.8332	34.1659
-1.581	33.1422	146	56.2	52.002	49.2902	9.2	53.5967	36.4531	34.8255		-1.582	30.92	146	44.7	51.999	49.1793	9.2	51.0564	34.4558	32.7466		-1.584	29.4047	144	39.9	51.997	46.6308	9.2	49.0297	34.6485	30.5243		-1.496	33.4026	144	44.8	51.952	51.6723	9.2	53.2972	35.8492	34.1997
-1.298	33.1422	148	56.4	52.966	49.455	9.3	53.6838	36.481	34.8701		-1.298	31.149	148	44.9	52.961	49.4928	9.3	51.1443	34.4627	32.7906		-1.3	29.5192	146	39.9	52.957	46.9332	9.3	49.1184	34.6504	30.5582		-1.356	33.2883	146	44.8	52.951	52.0222	9.3	53.385	35.8653	34.2338
-1.154	32.9708	150	56.5	53.927	49.711	9.4	53.77	36.5089	34.9149		-1.155	31.0917	150	45	53.924	49.7967	9.4	51.2317	34.4696	32.8348		-1.157	29.5764	148	40	53.916	47.2257	9.4	49.2067	34.6523	30.5923		-1.07	33.4598	148	44.8	53.95	52.3444	9.4	53.4724	35.8815	34.268
-0.872	33.028	152	56.8	54.886	50.0831	9.5	53.8556	36.5373	34.96		-0.871	31.0917	152	45.1	54.886	50.0915	9.5	51.3184	34.4766	32.8793		-0.872	29.5764	150	40.1	54.876	47.5714	9.5	49.2944	34.6542	30.6266		-0.929	33.4598	150	44.8	54.95	52.5802	9.5	53.5592	35.8978	34.3026
-0.728	32.8565	154	56.9	56.005	50.4062	9.6	53.9405	36.5652	35.0054		-0.726	31.0917	154	45.2	56.006	50.4063	9.6	51.4045	34.4837	32.924		-0.731	29.3474	152	40.2	55.995	47.8834	9.6	49.3814	34.6561	30.6611		-0.786	33.3455	152	44.8	55.949	52.8101	9.6	53.6451	35.9143	34.3373
-0.443	33.1422	156	57.1	56.964	50.7387	9.7	54.0247	36.5932	35.0509		-0.442	30.8627	156	45.2	56.965	50.8085	9.7	51.49	34.4908	32.9689		-0.446	29.3474	154	40.2	56.955	48.2439	9.7	49.4677	34.6581	30.6959		-0.502	33.3455	154	44.8	56.949	53.0771	9.7	53.7303	35.9307	34.3723
-0.3	33.3136	158	57.3	57.924	50.9977	9.8	54.1083	36.6217	35.0967		-0.3	31.0917	158	45.5	57.925	50.9767	9.8	51.5749	34.498	33.0141		-0.305	29.5192	156	40.2	57.915	48.6356	9.8	49.5536	34.66	30.7309		-0.36	33.4598	156	44.8	57.948	53.37	9.8	53.8149	35.9473	34.4075
-0.159	32.8565	160	57.4	58.884	51.2098	9.9	54.1913	36.6497	35.1427		-0.158	30.7482	160	45.6	58.885	51.317	9.9	51.6593	34.5052	33.0595		-0.161	29.1757	158	40.3	58.874	48.9479	9.9	49.6389	34.6621	30.7662		-0.074	33.4598	158	44.8	58.948	53.6252	9.9	53.8991	35.964	34.4429
0.126	32.8565	162	57.5	60.003	51.5386	10	54.2737	36.6783	35.1888		0.127	33.9789	162	45.7	60.004	51.681	10	51.7431	34.5125	33.1051		0.123	33.2366	160	40.4	59.996	49.3165	10	49.7237	34.6641	30.8016		0.067	33.4598	160	44.8	59.948	53.8745	10	53.9827	35.9807	34.4785
0.269	37.2055	164	57.7	60.963	51.6883	10.1	54.3557	36.7064	35.2352		0.268	35.988	164	45.8	60.964	51.8272	10.1	51.8263	34.5199	33.1509		0.265	35.5551	162	40.4	60.959	49.6243	10.1	49.8078	34.6662	30.8372		0.353	39.3712	162	44.8	60.947	54.1869	10.1	54.0656	35.9974	34.5142
0.553	38.2858	166	58	61.922	51.8473	10.2	54.4371	36.7345	35.2818		0.551	36.8197	166	45.9	61.923	52.1392	10.2	51.909	34.5273	33.1969		0.548	36.668	164	40.5	61.921	49.8886	10.2	49.8914	34.6683	30.8731		0.493	40.7625	164	44.8	61.947	54.4194	10.2	54.1479	36.0138	34.5501
0.694	39.0694	168	58.1	62.882	52.1355	10.3	54.5179	36.7631	35.3285		0.693	37.4506	168	46	62.882	52.3991	10.3	51.9913	34.5347	33.2431		0.692	37.4325	166	40.6	62.882	50.1666	10.3	49.9747	34.6704	30.9091		0.637	41.6072	166	44.8	62.945	54.5618	10.3	54.2294	36.0296	34.5863
0.836	39.7046	170	58.3	64.001	52.2259	10.4	54.598	36.7912	35.3755		0.836	37.9315	170	46.1	64.001	52.7529	10.4	52.0733	34.5422	33.2894		0.833	38.0143	168	40.6	64.001	50.525	10.4	50.0575	34.6726	30.9453		0.921	42.2565	168	44.8	63.945	54.8936	10.4	54.3106	36.0449	34.6226
1.118	40.2467	172	58.3	64.961	52.3988	10.5	54.6776	36.8199	35.4226		1.12	38.3494	172	46.2	64.961	53.0291	10.5	52.1549	34.5498	33.336		1.117	38.4921	170	40.7	64.961	50.7967	10.5	50.1398	34.6748	30.9818		1.064	42.7824	170	44.8	64.944	55.109	10.5	54.3911	36.0597	34.6591
1.263	40.7531	174	58.6	65.92	52.5449	10.6	54.7567	36.8481	35.4698		1.263	38.7122	174	46.2	65.92	53.3941	10.6	52.2358	34.5574	33.3827		1.261	38.8963	172	40.7	65.92	50.9393	10.6	50.2216	34.677	31.0183		1.347	43.204	172	44.8	65.945	55.3504	10.6	54.4713	36.0742	34.6957
1.547	41.1609	176	58.6	66.879	52.6712	10.7	54.8352	36.8762	35.5173		1.548	39.0461	176	46.5	66.879	53.6541	10.7	52.3163	34.5651	33.4296		1.545	39.2714	174	40.8	66.879	51.2777	10.7	50.3028	34.6792	31.0551		1.49	43.5845	174	44.8	66.945	55.5808	10.7	54.5511	36.0883	34.7325
1.689	41.5619	178	58.9	67.999	52.859	10.8	54.9132	36.9049	35.5648		1.691	39.3148	178	46.6	67.999	54.0471	10.8	52.3963	34.5728	33.4766		1.687	39.5874	176	40.9	67.999	51.5377	10.8	50.3837	34.6815	31.092		1.631	43.923	176	44.8	67.943	55.8265	10.8	54.6303	36.102	34.7694
1.833	41.8947	180	58.9	68.958	53.0991	10.9	54.9907	36.9331	35.6125		1.83	39.5916	180	46.7	68.958	54.3377	10.9	52.4759	34.5805	33.5238		1.829	39.8761	178	40.9	68.958	51.8682	10.9	50.4641	34.6838	31.1291		1.917	44.2334	178	44.8	68.943	56.1239	10.9	54.709	36.1155	34.8065
2.115	42.247	182	59.2	69.921	53.3145	11	55.0677	36.9614	35.6604		2.117	39.8478	182	46.8	69.918	54.5264	11	52.555	34.5883	33.5711		2.114	40.1542	180	41.1	69.918	52.1418	11	50.5442	34.6861	31.1664		2.059	44.5242	180	44.8	69.942	56.3113	11	54.7873	36.1285	34.8437
2.258	42.5264	184	59.2	70.883	53.5366	11.1	55.1444	36.9901	35.7084		2.26	40.1174	184	46.9	70.878	54.705	11.1	52.6336	34.5962	33.6186		2.257	40.4005	182	41.1	70.877	52.4586	11.1	50.6237	34.6884	31.2038		2.342	44.7859	182	44.8	70.942	56.7529	11.1	54.8651	36.1413	34.8811
2.544	42.8305	186	59.4	72.006	53.8349	11.2	55.2205	37.0183	35.7565		2.542	40.3184	186	46.9	72.003	54.9405	11.2	52.7119	34.6041	33.6662		2.54	40.6483	184	41.1	71.997	52.744	11.2	50.7029	34.6908	31.2414		2.485	45.0367	184	44.8	71.942	56.8152	11.2	54.9425	36.1538	34.9186
2.686	43.0974	188	59.6	72.965	54.078	11.3	55.296	37.0466	35.8047		2.684	40.5504	188	46.9	72.966	55.1134	11.3	52.7898	34.612	33.714		2.683	40.877	186	41.2	72.956	52.9737	11.3	50.7817	34.6932	31.2791		2.627	45.2935	186	44.8	72.941	57.0845	11.3	55.0196	36.1661	34.9562
2.826	43.3805	190	59.6	73.925	54.205	11.4	55.3711	37.0748	35.8531		2.828	40.7503	190	47.1	73.926	55.4084	11.4	52.8673	34.62	33.7618		2.825	41.1005	188	41.3	73.916	53.2801	11.4	50.8603	34.6956	31.3169		2.912	45.498	188	44.7	73.941	57.2965	11.4	55.0962	36.1781	34.994
3.114	43.5922	192	59.5	74.884	54.4327	11.5	55.4457	37.1031	35.9015		3.113	40.977	192	47.2	74.885	55.6025	11.5	52.9445	34.628	33.8098		3.109	41.3109	190	41.3	74.874	53.5504	11.5	50.9384	34.698	31.3549		3.055	45.7064	190	44.7	74.94	57.5751	11.5	55.1723	36.19	35.0319
3.255	43.8635	194	59.4	76.004	54.747	11.6	55.5199	37.1314	35.9501		3.253	41.1562	194	47.2	76.004	55.9679	11.6	53.0211	34.636	33.8579		3.253	41.5008	192	41.4	75.994	53.812	11.6	51.016	34.7005	31.393		3.338	45.9027	192	44.7	75.939	57.7297	11.6	55.2478	36.2016	35.0699
3.539	44.0681	196	59.1	76.963	54.9596	11.7	55.5937	37.1596	35.9988		3.536	41.3542	196	47.2	76.963	56.2465	11.7	53.0973	34.6442	33.9061		3.537	41.7203	194	41.4	76.953	54.0855	11.7	51.0932	34.7029	31.4313		3.481	46.1024	194	44.6	76.939	57.9972	11.7	55.323	36.213	35.1081
3.681	44.3101	198	58.8	77.922	55.0409	11.8	55.6669	37.1879	36.0475		3.683	41.5506	198	47.2	77.923	56.5277	11.8	53.1733	34.6523	33.9544		3.679	41.9077	196	41.4	77.914	54.3434	11.8	51.17	34.7054	31.4697		3.623	46.3004	196	44.6	77.939	58.2334	11.8	55.3979	36.2243	35.1463
3.823	44.5091	200	58.7	78.882	55.2168	11.9	55.7398	37.2162	36.0964		3.822	41.7329	200	47.2	78.883	56.7821	11.9	53.2489	34.6604	34.0028		3.82	42.093	198	41.4	78.876	54.592	11.9	51.2465	34.7079	31.5082		3.907	46.4828	198	44.5	78.938	58.4897	11.9	55.4724	36.2354	35.1847
4.109	44.7281	202	58.4	80.001	55.4801	12	55.8122	37.2445	36.1453		4.108	41.9201	202	47.2	80.002	57.0812	12	53.3241	34.6687	34.0513		4.105	42.2889	200	41.4	80.001	54.8769	12	51.3227	34.7105	31.5468		4.049	46.6768	200	44.5	79.938	58.7148	12	55.5464	36.2463	35.2232
4.249	44.9057	204	58.2	80.961	55.6711	12.1	55.8843	37.2727	36.1943		4.249	42.0923	204	47.2	80.962	57.2725	12.1	53.3988	34.6769	34.0999		4.247	42.4803	202	41.4	80.962	55.1089	12.1	51.3984	34.713	31.5856		4.335	46.8593	202	44.5	80.939	58.8528	12.1	55.6198	36.2571	35.2618
4.536	45.1043	206	57.8	81.92	55.9041	12.2	55.9559	37.301	36.2434		4.535	42.2687	206	47.2	81.921	57.3636	12.2	53.4732	34.6852	34.1486		4.533	42.6536	204	41.4	81.921	55.3452	12.2	51.4738	34.7156	31.6245		4.475	47.0418	204	44.4	81.938	59.0314	12.2	55.693	36.2677	35.3005
4.675	45.2819	208	57.5	82.88	56.1597	12.3	56.0271	37.3293	36.2926		4.677	42.43	208	47.2	82.881	57.7418	12.3	53.5473	34.6935	34.1974		4.674	42.8323	206	41.4	82.881	55.6397	12.3	51.549	34.7182	31.6635		4.618	47.2098	206	44.3	82.938	59.1792	12.3	55.7658	36.2783	35.3393
4.819	45.4574	210	57.3	83.999	56.3403	12.4	56.098	37.357	36.3419		4.818	42.5955	210	47.1	84	58.1465	12.4	53.621	34.7018	34.2463		4.817	43.0025	208	41.4	84	55.8663	12.4	51.6238	34.7208	31.7025		4.902	47.3872	208	44.3	83.936	59.449	12.4	55.8383	36.2887	35.3782
5.104	45.6463	212	57	84.959	56.4741	12.5	56.1686	37.3853	36.3912		5.101	42.7389	212	47.1	84.96	58.3239	12.5	53.6944	34.7102	34.2952		5.101	43.175	210	41.4	84.96	56.1834	12.5	51.6982	34.7234	31.7417		5.046	47.547	210	44.2	84.935	59.6421	12.5	55.9104	36.299	35.4171
5.243	45.8247	214	56.7	85.918	56.8055	12.6	56.2387	37.4136	36.4405		5.247	42.8987	214	46.9	85.919	58.4364	12.6	53.7673	34.7186	34.3442		5.243	43.3312	212	41.4	85.918	56.3402	12.6	51.7722	34.7261	31.781		5.329	47.6994	212	44.2	85.936	59.7791	12.6	55.9822	36.3091	35.4562
5.531	46.0138	216	56.4	86.878	56.9397	12.7	56.3085	37.4413	36.49		5.532	43.0845	216	46.9	86.879	58.6416	12.7	53.8401	34.727	34.3933		5.527	43.4677	214	41.4	86.878	56.5819	12.7	51.846	34.7287	31.8204		5.472	47.8706	214	44.1	86.935	60.1337	12.7	56.0536	36.3192	35.4954
5.674	46.1682	218	56.2	87.999	57.1213	12.8	56.3778	37.4696	36.5395		5.671	43.2045	218	46.9	87.997	58.8331	12.8	53.9126	34.7355	34.4424		5.669	43.6658	216	41.4	87.997	56.92	12.8	51.9197	34.7314	31.8599		5.613	48.0101	216	44.1	87.935	60.3006	12.8	56.1247	36.3292	35.5346
5.957	46.3351	220	55.8	88.962	57.2723	12.9	56.4467	37.4973	36.589		5.956	43.3655	220	46.8	88.958	59.0866	12.9	53.9849	34.744	34.4916		5.955	43.8344	218	41.3	88.957	57.19	12.9	51.993	34.7341	31.8994		5.897	48.1812	218	44.1	88.933	60.5278	12.9	56.1955	36.339	35.5739
6.099	46.4837	222	55.6	89.925	57.437	13	56.5153	37.5256	36.6386		6.096	43.4978	222	46.7	89.922	59.3648	13	54.0568	34.7525	34.5408		6.095	43.9917	220	41.3	89.916	57.3941	13	52.0659	34.7368	31.9391		6.041	48.3174	220	44	89.934	60.6388	13	56.266	36.3488	35.6133
6.24	46.6625	224	55.4	90.885	57.6101	13.1	56.5835	37.5533	36.6882		6.24	43.7216	224	46.7	90.884	59.6816	13.1	54.1284	34.7611	34.5902		6.238	44.1563	222	41.3	90.876	57.6663	13.1	52.1384	34.7396	31.9789		6.325	48.4741	222	43.9	90.932	61.0365	13.1	56.3361	36.3585	35.6528
6.527	46.7859	226	54.9	92.005	57.7762	13.2	56.6514	37.581	36.7379		6.523	43.8424	226	46.6	92.005	59.9594	13.2	54.1997	34.7697	34.6395		6.522	44.2969	224	41.3	91.995	57.9259	13.2	52.2107	34.7423	32.0187		6.468	48.6281	224	43.8	91.933	61.2675	13.2	56.4059	36.3681	35.6923
6.668	46.9529	228	54.7	92.964	57.9071	13.3	56.7188	37.6088	36.7876		6.668	44.0235	228	46.5	92.965	60.1651	13.3	54.2707	34.7783	34.6889		6.666	44.4489	226	41.2	92.955	58.1234	13.3	52.2827	34.7451	32.0586		6.752	48.7612	226	43.9	92.932	61.4681	13.3	56.4753	36.3776	35.7319
6.95	47.0759	230	54.4	93.923	58.1165	13.4	56.786	37.637	36.8373		6.951	44.1543	230	46.4	93.924	60.3058	13.4	54.3414	34.7869	34.7384		6.95	44.6201	228	41.2	93.915	58.3314	13.4	52.3543	34.7479	32.0986		6.894	48.9084	228	43.9	93.931	61.6183	13.4	56.5444	36.387	35.7716
7.092	47.2692	232	54.2	94.883	58.27	13.5	56.853	37.6647	36.8871		7.093	44.3093	232	46.3	94.884	60.7172	13.5	54.4117	34.7956	34.7879		7.092	44.7692	230	41.2	94.874	58.5944	13.5	52.4257	34.7507	32.1386		7.037	49.0448	230	43.9	94.931	61.8234	13.5	56.6128	36.3963	35.8114
7.236	47.3974	234	53.9	96.002	58.4792	13.6	56.9197	37.6924	36.9369		7.238	44.4525	234	46.3	96.003	61.0373	13.6	54.4817	34.8043	34.8374		7.234	44.9201	232	41.1	95.993	58.6971	13.6	52.4967	34.7535	32.1788		7.321	49.1977	232	43.7	95.93	61.9134	13.6	56.6812	36.4055	35.8512
7.522	47.5663	236	53.6	96.962	58.6458	13.7	56.986	37.7201	36.9867		7.52	44.6025	236	46.2	96.963	61.2618	13.7	54.5515	34.813	34.887		7.518	45.0528	234	41.1	96.955	58.9596	13.7	52.5677	34.7563	32.219		7.462	49.3162	234	43.6	96.931	62.1928	13.7	56.7495	36.4147	35.8911
7.663	47.6728	238	53.4	97.921	58.9282	13.8	57.0519	37.7478	37.0365		7.661	44.7395	238	46.2	97.922	61.3009	13.8	54.6212	34.8217	34.9366		7.661	45.2096	236	41.1	97.919	59.1853	13.8	52.6384	34.7591	32.2593		7.748	49.4566	236	43.6	97.93	62.3971	13.8	56.8176	36.4239	35.931
7.948	47.8306	240	53.3	98.881	59.0048	13.9	57.1175	37.7749	37.0864		7.948	44.8638	240	46.2	98.882	61.535	13.9	54.6907	34.8305	34.9863		7.945	45.349	238	41.1	98.881	59.4002	13.9	52.7089	34.762	32.2996		7.889	49.587	238	43.5	98.93	62.7451	13.9	56.8853	36.4329	35.9709
8.09	47.9615	242	53.1	100	59.1985	14	57.1828	37.8026	37.1363		8.088	45.0412	242	45.9	100	61.6164	14	54.7599	34.8392	35.036		8.087	45.4821	240	41.1	100	59.66	14	52.7791	34.7649	32.34		8.032	49.7022	240	43.5	99.929	62.9783	14	56.9527	36.442	36.011
8.232	48.1238	244	52.9	100.96	59.4216	14.1	57.2478	37.8302	37.1861		8.232	45.1794	244	45.9	100.96	61.7597	14.1	54.8287	34.8481	35.0857		8.23	45.6258	242	41.1	100.96	59.9713	14.1	52.849	34.7678	32.3805		8.317	49.8348	242	43.4	100.929	63.1665	14.1	57.0197	36.4509	36.051
8.514	48.2417	246	52.7	101.919	59.5823	14.2	57.3124	37.8579	37.2361		8.519	45.2897	246	45.9	101.919	62.0606	14.2	54.8974	34.8569	35.1354		8.515	45.7681	244	41	101.919	60.219	14.2	52.9186	34.7707	32.4211		8.458	49.9674	244	43.4	101.928	63.3842	14.2	57.0867	36.4598	36.0911
8.658	48.3775	248	52.4	102.878	59.693	14.3	57.3767	37.885	37.286		8.659	45.4473	248	45.7	102.879	62.3015	14.3	54.9657	34.8657	35.1852		8.656	45.9036	246	40.9	102.879	60.4557	14.3	52.9881	34.7736	32.4616		8.744	50.0972	246	43.3	102.927	63.567	14.3	57.1535	36.4686	36.1313
8.944	48.494	250	52.2	103.997	59.8216	14.4	57.4407	37.9126	37.3359		8.945	45.6077	250	45.6	103.998	62.6838	14.4	55.0338	34.8746	35.2349		8.941	46.0333	248	40.9	103.998	60.7399	14.4	53.0573	34.7765	32.5023		8.885	50.2285	248	43.3	103.927	63.7643	14.4	57.2199	36.4774	36.1715
9.085	48.6257	252	51.9	104.957	60.0175	14.5	57.5045	37.9397	37.3858		9.085	45.719	252	45.5	104.958	62.8898	14.5	55.1016	34.8835	35.2847		9.083	46.1825	250	40.9	104.958	61.031	14.5	53.1261	34.7794	32.543		9.027	50.3485	250	43.3	104.926	63.8481	14.5	57.286	36.4861	36.2117
9.225	48.7621	254	51.7	105.919	60.1937	14.6	57.5681	37.9668	37.4357		9.23	45.8296	254	45.5	105.917	63.1493	14.6	55.1691	34.8924	35.3345		9.226	46.3217	252	40.9	105.917	61.2682	14.6	53.1947	34.7824	32.5838		9.312	50.474	252	43.2	105.926	64.109	14.6	57.3518	36.4948	36.252
9.513	48.9258	256	51.4	106.882	60.487	14.7	57.6313	37.9944	37.4857		9.515	45.9825	256	45.4	106.878	63.2794	14.7	55.2365	34.9013	35.3843		9.511	46.4704	254	40.8	106.877	61.4714	14.7	53.2632	34.7854	32.6246		9.454	50.5901	254	43.2	106.925	64.3989	14.7	57.4174	36.5034	36.2923
9.655	49.0212	258	51.4	108.006	60.605	14.8	57.6941	38.0214	37.5356		9.652	46.0975	258	45.3	108.002	63.5584	14.8	55.3038	34.9102	35.4342		9.652	46.6023	256	40.8	107.996	61.6594	14.8	53.3316	34.7884	32.6654		9.739	50.7138	256	43.2	107.925	64.551	14.8	57.483	36.512	36.3326
9.939	49.1553	260	51.1	108.965	60.8101	14.9	57.7566	38.0485	37.5855		9.939	46.2182	260	45.2	108.964	63.7849	14.9	55.3708	34.9192	35.484		9.936	46.7349	258	40.8	108.956	61.8743	14.9	53.3998	34.7914	32.7063		9.88	50.8403	258	43.1	108.924	64.7714	14.9	57.5483	36.5205	36.373
10.083	49.257	262	51.1	109.925	60.9846	15	57.8189	38.0755	37.6354		10.084	46.349	262	45.2	109.925	64.0021	15	55.4375	34.9282	35.5339		10.079	46.8553	260	40.8	109.915	62.1064	15	53.4676	34.7944	32.7473		10.023	50.9548	260	43.1	109.925	64.9769	15	57.6132	36.5289	36.4134
10.222	49.3984	264	50.6	110.884	61.1559	15.1	57.881	38.1026	37.6853		10.221	46.4932	264	45.2	110.884	64.2161	15.1	55.5037	34.9372	35.5838		10.22	46.9697	262	40.7	110.874	62.2813	15.1	53.5351	34.7974	32.7882		10.308	51.0733	262	43.1	110.923	65.2064	15.1	57.6778	36.5374	36.4538
10.509	49.5061	266	50.5	112.004	61.4096	15.2	57.9428	38.1296	37.7352		10.508	46.6358	266	45.2	112.004	64.4586	15.2	55.5698	34.9462	35.6336		10.505	47.0974	264	40.7	111.993	62.5697	15.2	53.6024	34.8004	32.8293		10.45	51.206	264	43.1	111.923	65.421	15.2	57.7421	36.5457	36.4943
10.652	49.6338	268	50.2	112.963	61.6265	15.3	58.0043	38.1566	37.7851		10.651	46.7611	268	44.9	112.963	64.7049	15.3	55.6358	34.9552	35.6835		10.648	47.2401	266	40.7	112.953	62.7579	15.3	53.6696	34.8034	32.8703		10.734	51.3183	266	42.9	112.922	65.6304	15.3	57.8063	36.554	36.5348
10.936	49.7654	270	50.2	113.923	61.7475	15.4	58.0656	38.1835	37.8349		10.936	46.9062	270	44.8	113.923	64.823	15.4	55.7016	34.9642	35.7334		10.933	47.3839	268	40.7	113.913	63.0034	15.4	53.7364	34.8065	32.9114		10.877	51.4465	268	42.9	113.921	65.8929	15.4	57.8703	36.5623	36.5753
11.076	49.8602	272	49.9	114.882	62.0476	15.5	58.1267	38.2105	37.8848		11.077	47.0338	272	44.8	114.883	65.0293	15.5	55.7672	34.9733	35.7832		11.074	47.5144	270	40.6	114.875	63.1476	15.5	53.803	34.8096	32.9526		11.019	51.5474	270	42.9	114.921	65.9512	15.5	57.934	36.5705	36.6158
11.22	49.9747	274	49.7	116.001	62.2401	15.6	58.1876	38.2375	37.9346		11.219	47.1323	274	44.8	116.002	65.2741	15.6	55.8326	34.9824	35.8331		11.216	47.6358	272	40.6	115.998	63.4012	15.6	53.8695	34.8126	32.9938		11.303	51.6529	272	42.8	115.921	66.1598	15.6	57.9977	36.5787	36.6564
11.504	50.082	276	49.7	116.961	62.321	15.7	58.2482	38.2639	37.9844		11.505	47.2716	276	44.6	116.962	65.4891	15.7	55.8978	34.9915	35.883		11.501	47.7541	274	40.6	116.961	63.6533	15.7	53.9358	34.8157	33.035		11.444	51.773	274	42.8	116.92	66.5133	15.7	58.0611	36.5868	36.6969
11.648	50.2179	278	49.5	117.92	62.5163	15.8	58.3084	38.2908	38.0342		11.646	47.4162	278	44.5	117.921	65.7461	15.8	55.963	35.0006	35.9328		11.644	47.8837	276	40.6	117.921	63.7857	15.8	54.0022	34.8188	33.0762		11.73	51.8914	276	42.8	117.919	66.61	15.8	58.1244	36.5949	36.7375
11.931	50.3235	280	49.2	118.88	62.6876	15.9	58.3684	38.3172	38.084		11.932	47.5323	280	44.4	118.88	65.9399	15.9	56.0279	35.0097	35.9827		11.927	48.0151	278	40.6	118.88	64.0097	15.9	54.0683	34.8219	33.1175		11.871	52.0037	278	42.8	118.919	66.837	15.9	58.1874	36.603	36.7781
12.073	50.4544	282	49.1	119.999	62.8836	16	58.4282	38.3441	38.1337		12.072	47.6593	282	44.3	120	66.2034	16	56.0924	35.0188	36.0325		12.07	48.1614	280	40.6	119.999	64.2443	16	54.1342	34.8251	33.1588		12.015	52.1149	280	42.8	119.918	67.16	16	58.2502	36.611	36.8187
12.358	50.5704	284	48.9	120.959	63.1164	16.1	58.4878	38.3705	38.1834		12.358	47.7784	284	44.3	120.959	66.3392	16.1	56.1566	35.0279	36.0824		12.354	48.2818	282	40.5	120.959	64.4761	16.1	54.1997	34.8282	33.2001		12.3	52.2333	282	42.8	120.918	67.3092	16.1	58.3128	36.619	36.8594
12.498	50.6901	286	48.6	121.918	63.1609	16.2	58.5469	38.3968	38.2331		12.497	47.8818	286	44.2	121.918	66.5511	16.2	56.2207	35.0371	36.1322		12.497	48.4	284	40.5	121.917	64.7184	16.2	54.2651	34.8313	33.2415		12.442	52.3591	284	42.7	121.918	67.3765	16.2	58.3753	36.6269	36.9
12.641	50.783	288	48.5	122.878	63.3268	16.3	58.6059	38.4237	38.2827		12.64	48.0209	288	44.1	122.877	66.7685	16.3	56.2846	35.0463	36.182		12.64	48.528	286	40.5	122.877	64.9063	16.3	54.3303	34.8345	33.2829		12.726	52.4714	286	42.7	122.917	67.5591	16.3	58.4375	36.6348	36.9407
12.925	50.921	290	48.5	123.999	63.5389	16.4	58.6646	38.45	38.3323		12.928	48.1699	290	44.1	123.996	67.0064	16.4	56.3484	35.0555	36.2318		12.923	48.6368	288	40.5	123.997	65.1202	16.4	54.3953	34.8376	33.3243		12.869	52.5746	288	42.7	123.917	67.6311	16.4	58.4994	36.6427	36.9813
13.068	51.0036	292	48.2	124.962	63.6931	16.5	58.7233	38.4763	38.3819		13.066	48.2865	292	43.9	124.957	67.2023	16.5	56.4118	35.0646	36.2816		13.065	48.7553	290	40.4	124.956	65.2595	16.5	54.46	34.8408	33.3657		13.153	52.6825	290	42.7	124.916	67.8469	16.5	58.561	36.6505	37.022
13.353	51.1422	294	48.2	125.925	63.6794	16.6	58.7819	38.5026	38.4315		13.354	48.3977	294	43.9	125.92	67.3915	16.6	56.4751	35.0738	36.3314		13.35	48.8701	292	40.4	125.916	65.1719	16.6	54.5247	34.844	33.4072		13.293	52.7826	292	42.6	125.915	67.9906	16.6	58.6225	36.6583	37.0627
13.496	51.2202	296	47.9	126.884	63.7764	16.7	58.8401	38.5289	38.481		13.494	48.5042	296	43.8	126.882	67.5948	16.7	56.5383	35.0831	36.3811		13.492	48.9988	294	40.4	126.875	65.5435	16.7	54.5892	34.8472	33.4486		13.437	52.9092	294	42.6	126.914	68.1007	16.7	58.6841	36.666	37.1034
13.637	51.3615	298	47.9	128.004	63.8822	16.8	58.8979	38.5552	38.5305		13.635	48.6529	298	43.7	128.005	67.8232	16.8	56.6014	35.0923	36.4309		13.635	49.108	296	40.4	127.995	65.8105	16.8	54.6537	34.8504	33.4901		13.72	53.017	296	42.6	127.913	68.3492	16.8	58.7455	36.6737	37.1441
13.922	51.4699	300	47.6	128.963	63.9838	16.9	58.9556	38.5809	38.5799		13.921	48.7927	300	43.7	128.963	67.9756	16.9	56.6643	35.1015	36.4806		13.92	49.2493	298	40.4	128.954	65.9585	16.9	54.7179	34.8536	33.5316		13.863	53.1292	298	42.6	128.913	68.6403	16.9	58.8067	36.6814	37.1847
14.063	51.6076	302	47.6	129.923	64.0779	17	59.013	38.6071	38.6294		14.062	48.9172	302	43.6	129.923	68.0194	17	56.7269	35.1108	36.5303		14.06	49.369	300	40.4	129.913	66.144	17	54.7819	34.8568	33.5732		14.147	53.2406	300	42.6	129.914	68.9403	17	58.8676	36.6891	37.2254
14.347	51.6841	304	47.3	130.882	64.1551	17.1	59.0703	38.6334	38.6787		14.349	49.0334	304	43.6	130.883	68.2163	17.1	56.7894	35.12	36.5799		14.346	49.4927	302	40.4	130.873	66.2893	17.1	54.8456	34.86	33.6147		14.29	53.3483	302	42.6	130.914	69.0164	17.1	58.9282	36.6967	37.2661
14.491	51.8085	306	47.2	132.002	64.3116	17.2	59.1272	38.6595	38.728		14.49	49.1501	306	43.4	132.002	68.3901	17.2	56.8517	35.1293	36.6296		14.488	49.6108	304	40.3	131.993	66.4973	17.2	54.9092	34.8633	33.6563		14.433	53.4581	304	42.6	131.913	69.3535	17.2	58.9888	36.7043	37.3068
14.633	51.8923	308	47.1	132.961	64.4962	17.3	59.184	38.6852	38.7773		14.633	49.2965	308	43.4	132.961	68.5761	17.3	56.9139	35.1386	36.6792		14.63	49.7298	306	40.3	132.953	66.7298	17.3	54.9727	34.8665	33.6978		14.716	53.5569	306	42.6	132.911	69.5053	17.3	59.0493	36.7118	37.3475
14.918	52.0106	310	47.1	133.921	64.6371	17.4	59.2407	38.7114	38.8266		14.918	49.3498	310	43.2	133.921	68.7719	17.4	56.9758	35.1478	36.7288		14.914	49.8452	308	40.3	133.918	66.8188	17.4	55.0359	34.8698	33.7394		14.859	53.6602	308	42.6	133.911	69.6852	17.4	59.1096	36.7193	37.3882
15.06	52.0945	312	46.8	134.881	64.704	17.5	59.2972	38.737	38.8757		15.06	49.5031	312	43.2	134.881	68.9139	17.5	57.0374	35.1571	36.7784		15.057	49.9581	310	40.2	134.88	66.9885	17.5	55.099	34.873	33.781		15.142	53.7651	310	42.6	134.911	69.9217	17.5	59.1696	36.7268	37.4289
15.342	52.2479	314	46.6	136	64.8293	17.6	59.3536	38.7627	38.9249		15.341	49.6445	314	43.1	136	69.0979	17.6	57.0989	35.1664	36.828		15.341	50.0631	312	40.2	136	67.2656	17.6	55.1619	34.8763	33.8226		15.285	53.8797	312	42.6	135.91	69.9359	17.6	59.2295	36.7343	37.4696
15.484	52.3237	316	46.6	136.959	64.9488	17.7	59.4097	38.7888	38.974		15.485	49.778	316	43.1	136.96	69.2781	17.7	57.1604	35.1758	36.8775		15.483	50.1996	314	40.2	136.96	67.425	17.7	55.2248	34.8796	33.8642		15.428	53.9852	314	42.3	136.909	70.1106	17.7	59.2894	36.7417	37.5103
15.629	52.4343	318	46.3	137.918	65.1363	17.8	59.4655	38.8144	39.0231		15.63	49.8831	318	43	137.919	69.4364	17.8	57.2218	35.1851	36.927		15.627	50.3347	316	40.2	137.919	67.4498	17.8	55.2876	34.8828	33.9059		15.713	54.0919	316	42.4	137.91	70.3323	17.8	59.3492	36.7491	37.5509
15.913	52.5491	320	46.2	138.878	65.2862	17.9	59.521	38.8399	39.0721		15.914	49.9667	320	42.9	138.879	69.7307	17.9	57.2831	35.1944	36.9765		15.91	50.4491	318	40.2	138.879	67.4751	17.9	55.3501	34.8861	33.9475		15.853	54.1944	318	42.3	138.909	70.3888	17.9	59.4089	36.7564	37.5916
16.053	52.6628	322	46	139.997	65.3969	18	59.5764	38.8655	39.121		16.053	50.1096	322	42.8	139.998	69.9257	18	57.3441	35.2037	37.0259		16.052	50.559	320	40.2	139.998	67.7567	18	55.4124	34.8894	33.9892		16.139	54.2722	320	42.3	139.908	70.6148	18	59.4683	36.7638	37.6323
16.34	52.7407	324	46	140.957	65.6034	18.1	59.6315	38.891	39.1699		16.341	50.1953	324	42.8	140.958	70.047	18.1	57.4048	35.2131	37.0753		16.337	50.6849	322	40.2	140.958	68.0804	18.1	55.4745	34.8927	34.0308		16.281	54.3857	322	42.3	140.907	70.9718	18.1	59.5275	36.7711	37.6729
16.481	52.8355	326	45.8	141.919	65.8703	18.2	59.6866	38.9166	39.2188		16.479	50.3506	326	42.7	141.916	70.2563	18.2	57.4654	35.2224	37.1247		16.479	50.8099	324	40.2	141.917	68.3066	18.2	55.5365	34.8961	34.0725		16.423	54.5055	324	42.3	141.907	71.1406	18.2	59.5866	36.7783	37.7135
16.623	52.9707	328	45.8	142.882	65.9449	18.3	59.7414	38.9421	39.2676		16.626	50.4194	328	42.6	142.877	70.402	18.3	57.5258	35.2318	37.1741		16.622	50.9208	326	40.1	142.877	68.5306	18.3	55.5984	34.8994	34.1141		16.709	54.5956	326	42.3	142.907	71.2015	18.3	59.6454	36.7856	37.7542
16.908	53.0551	330	45.6	144.006	66.0075	18.4	59.796	38.9676	39.3163		16.91	50.5562	330	42.6	144.001	70.4599	18.4	57.5861	35.2412	37.2234		16.905	51.0194	328	40.1	143.996	68.6869	18.4	55.66	34.9027	34.1558		16.851	54.7029	328	42.3	143.906	71.3514	18.4	59.7041	36.7928	37.7948
17.051	53.1621	332	45.5	144.965	66.1828	18.5	59.8504	38.993	39.365		17.048	50.6798	332	42.6	144.964	70.6015	18.5	57.6462	35.2505	37.2727		17.048	51.1463	330	40.1	144.955	68.7507	18.5	55.7215	34.9061	34.1974		17.134	54.7946	330	42.3	144.906	71.4169	18.5	59.7626	36.8	37.8354
17.334	53.2526	334	45.3	145.924	66.4117	18.6	59.9046	39.018	39.4137		17.335	50.7606	334	42.5	145.924	70.8746	18.6	57.7062	35.2599	37.3219		17.333	51.2645	332	40.1	145.914	68.9386	18.6	55.7829	34.9094	34.2391		17.276	54.8968	332	42.2	145.906	71.4684	18.6	59.8212	36.8072	37.876
17.478	53.3846	336	45.2	146.884	66.5148	18.7	59.9587	39.0434	39.4623		17.476	50.9006	336	42.4	146.884	71.0491	18.7	57.7661	35.2693	37.3712		17.476	51.3904	334	40	146.874	69.0672	18.7	55.8441	34.9127	34.2808		17.419	55.0012	334	42.2	146.904	71.7394	18.7	59.8796	36.8143	37.9166
17.619	53.4706	338	45	148.003	66.6272	18.8	60.0126	39.0683	39.5108		17.62	51.004	338	42.3	148.003	71.2281	18.8	57.8258	35.2787	37.4203		17.617	51.4821	336	40	147.993	69.3412	18.8	55.9053	34.9161	34.3225		17.704	55.1073	336	42.2	147.904	72.0053	18.8	59.9377	36.8214	37.9572
17.905	53.5787	340	44.9	148.962	66.6999	18.9	60.0665	39.0937	39.5593		17.904	51.1251	340	42.3	148.963	71.2507	18.9	57.8852	35.2881	37.4695		17.901	51.589	338	40	148.953	69.5168	18.9	55.9662	34.9195	34.3641		17.846	55.1851	338	42.2	148.902	72.2102	18.9	59.9955	36.8285	37.9977
18.047	53.6432	342	44.9	149.921	66.7673	19	60.1202	39.1186	39.6077		18.046	51.2017	342	42.2	149.922	71.402	19	57.9446	35.2975	37.5186		18.043	51.7056	340	39.9	149.913	69.6638	19	56.0269	34.9228	34.4058		18.13	55.3018	340	42.2	149.903	72.2986	19	60.0533	36.8356	38.0383
18.33	53.7898	344	44.6	150.881	66.9113	19.1	60.1736	39.144	39.656		18.329	51.3531	344	42.1	150.882	71.5751	19.1	58.0039	35.3069	37.5677		18.329	51.8084	342	39.9	150.872	69.8598	19.1	56.0876	34.9262	34.4475		18.273	55.3926	342	42.2	150.903	72.5681	19.1	60.111	36.8426	38.0788
18.472	53.8499	346	44.5	152	67.0218	19.2	60.2268	39.1688	39.7043		18.472	51.4571	346	42.1	152.001	71.6337	19.2	58.0631	35.3163	37.6167		18.471	51.9349	344	39.9	151.995	69.9876	19.2	56.1484	34.9296	34.4891		18.416	55.4802	344	42.2	151.902	72.7166	19.2	60.1689	36.8496	38.1193
18.759	53.986	348	44.4	152.96	67.173	19.3	60.2799	39.1937	39.7526		18.759	51.5538	348	42	152.96	71.8739	19.3	58.1223	35.3257	37.6657		18.756	52.0425	346	39.9	152.958	70.1731	19.3	56.2089	34.933	34.5308		18.699	55.5882	346	42.2	152.902	72.953	19.3	60.2264	36.8566	38.1598
18.899	54.0712	350	44.3	153.919	67.318	19.4	60.3328	39.219	39.8008		18.898	51.6837	350	41.9	153.919	72.0693	19.4	58.1812	35.3351	37.7147		18.897	52.1569	348	39.9	153.92	70.3869	19.4	56.2693	34.9364	34.5725		18.842	55.6838	348	42.2	153.9	73.0965	19.4	60.2838	36.8636	38.2003
19.041	54.1789	352	44.3	154.879	67.5808	19.5	60.3856	39.2438	39.8489		19.042	51.7828	352	41.9	154.879	72.2656	19.5	58.2399	35.3446	37.7636		19.04	52.2732	350	39.9	154.88	70.5875	19.5	56.3294	34.9398	34.6141		19.125	55.7823	350	42.2	154.901	73.2907	19.5	60.3408	36.8705	38.2407
19.324	54.2751	354	44.1	155.998	67.6249	19.6	60.438	39.2686	39.8969		19.327	51.9031	354	41.8	155.998	72.5236	19.6	58.2984	35.354	37.8125		19.323	52.3724	352	39.9	155.999	70.7588	19.6	56.3894	34.9432	34.6558		19.267	55.8636	352	42.2	155.901	73.5908	19.6	60.3979	36.8774	38.2812
19.467	54.4	356	44.1	156.958	67.713	19.7	60.4903	39.2933	39.9449		19.468	52.0102	356	41.7	156.958	72.6385	19.7	58.3569	35.3634	37.8613		19.466	52.4918	354	39.8	156.958	70.9724	19.7	56.4493	34.9466	34.6974		19.553	55.9672	354	42.2	156.9	73.8166	19.7	60.4548	36.8843	38.3216
19.754	54.4562	358	43.8	157.917	67.7938	19.8	60.5424	39.3181	39.9929		19.754	52.1269	358	41.7	157.917	72.7853	19.8	58.4152	35.3729	37.9101		19.751	52.5797	356	39.8	157.917	71.1013	19.8	56.509	34.95	34.7391		19.695	56.0584	356	42.1	157.9	73.8903	19.8	60.5117	36.8912	38.362
19.896	54.5701	360	43.8	158.877	68.0746	19.9	60.5945	39.3428	40.0407		19.895	52.2762	360	41.6	158.877	72.9497	19.9	58.4733	35.3823	37.9589		19.893	52.7124	358	39.8	158.877	71.2898	19.9	56.5686	34.9535	34.7807		19.837	56.151	358	42.1	158.899	74.1846	19.9	60.5684	36.898	38.4024
20.039	54.6312	362	43.6	159.996	68.3186	20	60.6463	39.367	40.0885		20.037	52.3564	362	41.6	159.996	73.0766	20	58.5314	35.3918	38.0076		20.035	52.8108	360	39.8	159.996	71.5035	20	56.628	34.9569	34.8223		20.122	56.2381	360	42.1	159.898	74.157	20	60.6251	36.9049	38.4428
20.319	54.7505	364	43.5	160.959	68.4209	20.1	60.6981	39.3917	40.1363		20.324	52.4696	364	41.5	160.958	73.2861	20.1	58.5895	35.4012	38.0563		20.319	52.9438	362	39.8	160.956	71.6488	20.1	56.6874	34.9603	34.864		20.264	56.3325	362	42.1	160.898	74.5105	20.1	60.6816	36.9117	38.4831
20.461	54.8357	366	43.4	161.922	68.5747	20.2	60.7495	39.4164	40.184		20.463	52.5643	366	41.4	161.922	73.4575	20.2	58.6475	35.4107	38.1049		20.461	53.0725	364	39.7	161.915	71.8349	20.2	56.7468	34.9638	34.9056		20.549	56.4358	364	42.1	161.897	74.5838	20.2	60.7381	36.9184	38.5234
20.748	54.9481	368	43.3	162.884	68.6117	20.3	60.8009	39.441	40.2316		20.751	52.6791	368	41.4	162.884	73.6229	20.3	58.7053	35.4201	38.1535		20.747	53.1672	366	39.7	162.875	71.9736	20.3	56.8061	34.9672	34.9472		20.691	56.5434	366	42.1	162.897	74.5471	20.3	60.7945	36.9252	38.5637
20.891	55.0767	370	43.3	164.004	68.5922	20.4	60.8521	39.4652	40.2791		20.891	52.7757	370	41.4	164.004	73.6599	20.4	58.7629	35.4296	38.2021		20.888	53.2836	368	39.7	163.994	72.1556	20.4	56.8652	34.9707	34.9888		20.832	56.6251	368	42.1	163.896	74.6754	20.4	60.8507	36.932	38.604
21.034	55.1356	372	43.3	164.963	68.7381	20.5	60.9032	39.4898	40.3266		21.033	52.9305	372	41.3	164.963	73.8096	20.5	58.8203	35.4391	38.2506		21.03	53.3897	370	39.7	164.954	72.3188	20.5	56.9241	34.9742	35.0304		21.117	56.7173	370	42.1	164.896	74.8127	20.5	60.9068	36.9387	38.6443
21.317	55.2452	374	43.1	165.923	68.7546	20.6	60.9541	39.5139	40.374		21.319	53.0322	374	41.2	165.923	73.6847	20.6	58.8775	35.4485	38.299		21.314	53.4981	372	39.6	165.913	72.4825	20.6	56.983	34.9776	35.072		21.26	56.8093	372	42	165.895	74.9042	20.6	60.9628	36.9454	38.6845
21.46	55.3349	376	43	166.882	68.8662	20.7	61.0049	39.5385	40.4214		21.459	53.1173	376	41.2	166.882	73.9239	20.7	58.9347	35.458	38.3475		21.457	53.6011	374	39.6	166.873	72.6088	20.7	57.0418	34.9811	35.1135		21.544	56.8945	374	42	166.894	75.0185	20.7	61.0186	36.952	38.7247
21.746	55.4382	378	42.9	168.002	69.0675	20.8	61.0556	39.5626	40.4687		21.746	53.2424	378	41.2	168.002	74.0153	20.8	58.9917	35.4675	38.3958		21.742	53.7124	376	39.6	167.992	72.7368	20.8	57.1004	34.9846	35.1551		21.685	56.9821	376	41.9	167.894	75.4702	20.8	61.0742	36.9587	38.7649
21.886	55.5076	380	42.8	168.961	69.211	20.9	61.1062	39.5866	40.5159		21.888	53.3326	380	41.2	168.961	74.2854	20.9	59.0485	35.477	38.4442		21.885	53.8245	378	39.6	168.952	72.8571	20.9	57.1588	34.9881	35.1966		21.828	57.0933	378	41.9	168.893	75.5431	20.9	61.1297	36.9653	38.8051
22.029	55.6185	382	42.8	169.921	69.4801	21	61.1567	39.6107	40.563		22.028	53.4695	382	41.2	169.921	74.3204	21	59.1052	35.4865	38.4924		22.025	53.9434	380	39.6	169.915	73.0548	21	57.2171	34.9915	35.2382		22.113	57.1853	380	41.9	169.893	75.7661	21	61.1852	36.9719	38.8452
22.31	55.7313	384	42.6	170.881	69.5406	21.1	61.2069	39.6352	40.6101		22.315	53.5838	384	41.1	170.88	74.3488	21.1	59.1619	35.496	38.5407		22.31	54.044	382	39.7	170.879	73.121	21.1	57.2753	34.995	35.2797		22.256	57.2793	382	41.9	170.884	75.8525	21.1	61.2408	36.9785	38.8853
22.454	55.793	386	42.6	172	69.707	21.2	61.2569	39.6592	40.6571		22.454	53.6614	386	41.1	172	74.704	21.2	59.2187	35.5054	38.5889		22.453	54.1533	384	39.6	172	73.3933	21.2	57.3336	34.9985	35.3212		22.54	57.375	384	41.9	171.893	75.8707	21.2	61.2962	36.9851	38.9254
22.738	55.8757	388	42.5	172.959	69.6568	21.3	61.3068	39.6832	40.7041		22.74	53.7615	388	41	172.959	74.7057	21.3	59.2754	35.5149	38.637		22.738	54.2484	386	39.6	172.959	73.5489	21.3	57.3917	35.002	35.3627		22.682	57.4744	386	41.9	172.893	76.0523	21.3	61.3514	36.9917	38.9655
22.882	55.9834	390	42.5	173.918	69.6685	21.4	61.3566	39.7072	40.751		22.881	53.8428	390	40.9	173.918	74.8754	21.4	59.3319	35.5244	38.6851		22.879	54.3643	388	39.6	173.919	73.7346	21.4	57.4496	35.0055	35.4042		22.823	57.5685	388	41.9	173.887	76.1703	21.4	61.4064	36.9982	39.0055
23.025	56.0637	392	42.5	174.878	69.7754	21.5	61.4062	39.7311	40.7978		23.025	53.9853	392	40.9	174.878	75.0434	21.5	59.3881	35.5339	38.7332		23.021	54.4599	390	39.6	174.878	73.8247	21.5	57.5074	35.0091	35.4457		23.107	57.6452	390	41.8	174.892	76.3335	21.5	61.4613	37.0047	39.0455
23.305	56.1669	394	42.3	175.997	69.9138	21.6	61.4556	39.7551	40.8445		23.31	54.0972	394	40.8	175.997	75.2895	21.6	59.4442	35.5434	38.7812		23.305	54.5818	392	39.5	175.998	74.0524	21.6	57.565	35.0126	35.4871		23.25	57.7146	392	41.8	175.892	76.6277	21.6	61.5162	37.0112	39.0855
23.45	56.261	396	42.2	176.957	69.9562	21.7	61.5049	39.779	40.8912		23.449	54.1686	396	40.8	176.956	75.3983	21.7	59.5001	35.5529	38.8292		23.448	54.6901	394	39.5	176.957	74.0119	21.7	57.6225	35.0161	35.5286		23.534	57.8059	394	41.8	176.892	76.5599	21.7	61.5711	37.0177	39.1254
23.733	56.3796	398	42.2	177.916	70.0968	21.8	61.554	39.8024	40.9378		23.738	54.3076	398	40.7	177.916	75.6423	21.8	59.5559	35.5624	38.8771		23.732	54.7826	396	39.5	177.916	74.1021	21.8	57.6799	35.0196	35.57		23.676	57.8892	396	41.8	177.891	76.8311	21.8	61.6257	37.0241	39.1653
23.875	56.4255	400	42.1	178.879	70.1902	21.9	61.6032	39.8263	40.9843		23.878	54.4231	400	40.7	178.877	75.7781	21.9	59.6116	35.5719	38.9249		23.876	54.896	398	39.4	178.875	74.2378	21.9	57.7372	35.0232	35.6114		23.82	57.9729	398	41.8	178.891	76.9034	21.9	61.6801	37.0305	39.2052
24.019	56.5386	402	42.1	180.003	70.2591	22	61.6522	39.8501	41.0307		24.02	54.5201	402	40.6	180	75.8457	22	59.6672	35.5814	38.9728		24.016	55.0042	400	39.4	179.994	74.3091	22	57.7943	35.0267	35.6528		24.103	58.0718	400	41.8	179.893	77.0207	22	61.7344	37.0369	39.245
24.303	56.6114	404	42.1	180.964	70.3998	22.1	61.7011	39.8735	41.0771		24.302	54.633	404	40.5	180.963	75.9469	22.1	59.7228	35.5909	39.0205		24.303	55.0955	402	39.4	180.954	74.3487	22.1	57.8515	35.0303	35.6942		24.245	58.1568	402	41.8	180.891	77.2056	22.1	61.7887	37.0433	39.2848
24.447	56.7118	406	41.9	181.924	70.46	22.2	61.7498	39.8973	41.1234		24.447	54.7466	406	40.4	181.924	76.1775	22.2	59.7784	35.6004	39.0683		24.444	55.213	404	39.4	181.914	74.5553	22.2	57.9086	35.0338	35.7355		24.53	58.2329	404	41.7	181.891	77.0433	22.2	61.8431	37.0496	39.3246
24.73	56.7997	408	41.8	182.882	70.524	22.3	61.7983	39.9207	41.1697		24.731	54.8271	408	40.4	182.883	76.2305	22.3	59.8339	35.6099	39.1159		24.735	55.3206	406	39.4	182.873	74.7805	22.3	57.9657	35.0373	35.7769		24.673	58.3259	406	41.7	182.89	77.147	22.3	61.8973	37.0559	39.3644
24.875	56.9021	410	41.7	184.002	70.4849	22.4	61.8466	39.9445	41.2158		24.871	54.9356	410	40.4	184.003	76.4006	22.4	59.8892	35.6195	39.1636		24.87	55.4285	408	39.4	183.993	74.9421	22.4	58.0226	35.0409	35.8182		24.814	58.4018	408	41.7	183.889	77.1199	22.4	61.9514	37.0622	39.4041
25.159	56.9736	412	41.7	184.961	70.3331	22.5	61.8948	39.9678	41.2619		25.158	55.0748	412	40.3	184.962	76.3438	22.5	59.9443	35.629	39.2111		25.155	55.5432	410	39.3	184.952	74.9832	22.5	58.0792	35.0444	35.8595		25.099	58.4972	410	41.7	184.889	76.8221	22.5	62.0052	37.0684	39.4438
25.301	57.072	414	41.6	185.921	70.0046	22.6	61.9427	39.9915	41.308		25.299	55.1715	414	40.3	185.922	76.2036	22.6	59.9993	35.6385	39.2587		25.297	55.6482	412	39.3	185.911	74.8692	22.6	58.1358	35.048	35.9008		25.242	58.5804	412	41.7	185.889	76.7724	22.6	62.059	37.0746	39.4835
25.441	57.1574	416	41.6	186.88	69.72	22.7	61.9906	40.0148	41.3539		25.443	55.2321	416	40.2	186.881	75.9051	22.7	60.0541	35.648	39.3062		25.44	55.7492	414	39.3	186.871	74.6815	22.7	58.1923	35.0516	35.9421		25.526	58.6685	414	41.7	186.889	76.4784	22.7	62.1127	37.0807	39.5232
25.727	57.2869	418	41.4	188	69.3068	22.8	62.0384	40.038	41.3998		25.728	55.3361	418	40.2	188	75.6432	22.8	60.1088	35.6575	39.3536		25.724	55.8413	416	39.3	187.994	74.3674	22.8	58.2486	35.0551	35.9834		25.669	58.751	416	41.6	187.888	76.0977	22.8	62.1663	37.0869	39.5628
25.87	57.3559	420	41.4	188.959	68.9696	22.9	62.0862	40.0612	41.4456		25.867	55.4391	420	40.2	188.959	75.4172	22.9	60.1633	35.667	39.401		25.867	55.9357	418	39.3	188.956	74.2142	22.9	58.3048	35.0587	36.0246		25.953	58.8479	418	41.6	188.887	75.7707	22.9	62.2198	37.093	39.6024
26.155	57.464	422	41.3	189.919	68.7104	23	62.1339	40.0849	41.4913		26.155	55.5691	422	40.2	189.919	75.1372	23	60.2177	35.6765	39.4483		26.15	56.0399	420	39.2	189.92	73.9941	23	58.3609	35.0623	36.0658		26.094	58.9327	420	41.6	189.886	75.4885	23	62.2732	37.099	39.6419
26.296	57.5571	424	41.3	190.879	68.4156	23.1	62.1814	40.1081	41.537		26.296	55.6844	424	40.1	190.879	74.7957	23.1	60.2721	35.6861	39.4956		26.294	56.1527	422	39.2	190.879	73.7097	23.1	58.4169	35.0659	36.107		26.237	59.0107	422	41.6	190.885	75.0231	23.1	62.3266	37.1051	39.6815
26.438	57.632	426	41.3	191.998	68.1365	23.2	62.2287	40.1313	41.5826		26.436	55.7912	426	40.2	191.998	74.44	23.2	60.3265	35.6956	39.5428		26.435	56.2466	424	39.2	191.998	73.3624	23.2	58.473	35.0695	36.1482		26.521	59.1177	424	41.6	191.885	74.7487	23.2	62.3799	37.1111	39.721
26.723	57.7018	428	41.3	192.958	67.8661	23.3	62.2759	40.1545	41.6281		26.725	55.8843	428	40.1	192.958	74.0935	23.3	60.3809	35.7051	39.59		26.719	56.3568	426	39.2	192.958	73.039	23.3	58.529	35.0731	36.1893		26.664	59.2053	426	41.6	192.885	74.3407	23.3	62.433	37.1171	39.7604
26.863	57.7989	430	41.1	193.917	67.5137	23.4	62.3231	40.1776	41.6735		26.865	55.9905	430	40.1	193.917	73.7344	23.4	60.4351	35.7146	39.6371		26.862	56.467	428	39.2	193.917	72.666	23.4	58.5848	35.0767	36.2305		26.949	59.2951	428	41.5	193.884	73.9593	23.4	62.486	37.123	39.7999
27.147	57.8933	432	41	194.877	67.2214	23.5	62.3701	40.2007	41.7189		27.148	56.0736	432	40	194.877	73.4005	23.5	60.4892	35.7241	39.6842		27.147	56.572	430	39.2	194.877	72.3456	23.5	58.6405	35.0803	36.2716		27.09	59.381	430	41.4	194.883	73.7199	23.5	62.539	37.129	39.8393
27.292	57.9717	434	41	195.995	66.761	23.6	62.417	40.2234	41.7642		27.289	56.1581	434	39.9	195.996	72.971	23.6	60.543	35.7336	39.7312		27.289	56.6728	432	39.2	195.996	71.9862	23.6	58.6961	35.0839	36.3127		27.233	59.4541	432	41.4	195.883	73.2954	23.6	62.5919	37.1349	39.8787
27.431	58.0644	436	41	196.958	66.5129	23.7	62.4637	40.2465	41.8094		27.434	56.2621	436	39.9	196.956	72.5938	23.7	60.5968	35.7432	39.7782		27.432	56.7809	434	39.2	196.956	71.6654	23.7	58.7516	35.0875	36.3538		27.518	59.5438	434	41.4	196.863	72.8974	23.7	62.6448	37.1407	39.918
27.719	58.1509	438	40.8	197.921	66.2318	23.8	62.5103	40.2695	41.8546		27.719	56.3765	438	39.9	197.918	72.3162	23.8	60.6504	35.7527	39.8252		27.715	56.8798	436	39.1	197.915	71.4393	23.8	58.807	35.0911	36.3948		27.66	59.6395	436	41.3	197.882	72.4474	23.8	62.6974	37.1466	39.9573
27.858	58.2329	440	40.8	198.883	65.7975	23.9	62.5568	40.2926	41.8997		27.859	56.4912	440	39.9	198.881	71.9054	23.9	60.704	35.7622	39.872		27.858	56.9874	438	39.1	198.875	71.1686	23.9	58.8621	35.0947	36.4359		27.943	59.7136	438	41.3	198.882	72.2474	23.9	62.7498	37.1524	39.9966
28.146	58.3018	442	40.7	200.004	65.5434	24	62.6033	40.3151	41.9446		28.145	56.5703	442	39.8	200.003	71.4842	24	60.7576	35.7717	39.9189		28.142	57.0514	440	39.1	199.994	70.8046	24	58.9172	35.0983	36.4769		28.086	59.8054	440	41.3	199.881	71.8047	24	62.8024	37.1582	40.0358
28.288	58.4	444	40.6	200.963	65.2117	24.1	62.6495	40.3382	41.9896		28.287	56.6792	444	39.8	200.962	71.2396	24.1	60.8111	35.7812	39.9656		28.284	57.1725	442	39.1	200.954	70.3774	24.1	58.9724	35.1019	36.5179		28.228	59.8954	442	41.3	200.881	71.632	24.1	62.855	37.164	40.0751
28.431	58.4682	446	40.6	201.922	64.9106	24.2	62.6956	40.3607	42.0344		28.429	56.7861	446	39.8	201.922	70.8786	24.2	60.8646	35.7908	40.0124		28.426	57.266	444	39.1	201.913	69.9976	24.2	59.0275	35.1055	36.5589		28.512	59.9716	444	41.3	201.88	71.4356	24.2	62.9076	37.1698	40.1142
28.714	58.5932	448	40.6	202.882	64.4022	24.3	62.7415	40.3837	42.0792		28.714	56.8503	448	39.8	202.881	70.4458	24.3	60.918	35.8003	40.059		28.712	57.3834	446	39	202.872	69.7343	24.3	59.0825	35.1092	36.5998		28.654	60.0786	446	41.3	202.879	71.0046	24.3	62.9599	37.1755	40.1534
28.856	58.6396	450	40.4	204.001	64.2033	24.4	62.7874	40.4062	42.1239		28.856	56.9481	450	39.8	204.001	70.1481	24.4	60.9712	35.8098	40.1057		28.853	57.4746	448	39	203.991	69.5112	24.4	59.1373	35.1128	36.6407		28.939	60.1611	448	41.3	203.88	70.5818	24.4	63.0121	37.1813	40.1925
29.142	58.7622	452	40.3	204.961	63.9834	24.5	62.8332	40.4291	42.1685		29.14	57.068	452	39.6	204.961	69.7684	24.5	61.0243	35.8193	40.1523		29.137	57.5826	450	39	204.95	69.2263	24.5	59.192	35.1164	36.6816		29.082	60.2313	450	41.3	204.878	70.3417	24.5	63.0641	37.187	40.2316
29.282	58.8312	454	40.3	205.92	63.4928	24.6	62.8788	40.4516	42.2131		29.284	57.1833	454	39.6	205.92	69.436	24.6	61.0773	35.8288	40.1988		29.279	57.6728	452	38.9	205.912	68.9259	24.6	59.2466	35.1201	36.7225		29.224	60.3182	452	41.1	205.878	70.0823	24.6	63.1161	37.1927	40.2707
29.422	58.9328	456	40.2	206.88	63.2318	24.7	62.9243	40.474	42.2576		29.424	57.2611	456	39.6	206.88	69.1721	24.7	61.1302	35.8383	40.2452		29.423	57.7569	454	38.9	206.875	68.5954	24.7	59.3012	35.1237	36.7634		29.509	60.3961	454	41.1	206.877	69.8697	24.7	63.1681	37.1983	40.3097
29.709	58.9925	458	40.3	207.998	62.8789	24.8	62.9698	40.497	42.3019		29.71	57.3618	458	39.4	207.999	68.8218	24.8	61.1829	35.8479	40.2917		29.707	57.875	456	38.9	207.999	68.2297	24.8	59.3556	35.1273	36.8042		29.651	60.4723	456	41.1	207.877	69.5337	24.8	63.2199	37.204	40.3487
29.851	59.1073	460	40.2	208.958	62.5751	24.9	63.0151	40.5194	42.3463		29.849	57.4554	460	39.4	208.958	68.5564	24.9	61.2355	35.8574	40.338		29.849	57.9629	458	38.9	208.958	67.993	24.9	59.4099	35.131	36.845		29.935	60.5472	458	40.9	208.877	69.1969	24.9	63.2717	37.2096	40.3877
30.136	59.1731	462	40.2	209.917	62.3248	25	63.0602	40.5418	42.3905		30.136	57.568	462	39.4	209.918	68.288	25	61.288	35.8669	40.3843		30.134	58.0801	460	38.9	209.918	67.7219	25	59.4641	35.1347	36.8858		30.076	60.6348	460	40.9	209.877	68.9308	25	63.3233	37.2152	40.4266
30.279	59.2631	464	40.2	210.877	62.1291	25.1	63.1052	40.5641	42.4347		30.277	57.6569	464	39.3	210.878	67.9236	25.1	61.3404	35.8764	40.4306		30.275	58.167	462	38.9	210.878	67.4092	25.1	59.5183	35.1383	36.9265		30.219	60.7118	462	40.8	210.877	68.397	25.1	63.3748	37.2208	40.4655
30.419	59.3102	466	39.9	211.996	61.7429	25.2	63.1502	40.5865	42.4788		30.418	57.7796	466	39.3	211.996	67.646	25.2	61.3928	35.8859	40.4768		30.417	58.2666	464	38.9	211.997	67.0978	25.2	59.5724	35.142	36.9673		30.504	60.8035	464	40.8	211.876	68.1581	25.2	63.4262	37.2264	40.5043
30.707	59.4188	468	39.9	212.956	61.4346	25.3	63.1951	40.6089	42.5228		30.706	57.8671	468	39.3	212.956	67.3498	25.3	61.4451	35.8954	40.523		30.703	58.3602	466	38.9	212.957	66.8465	25.3	59.6264	35.1456	37.008		30.646	60.8706	466	40.8	212.875	67.9571	25.3	63.4775	37.2319	40.5432
30.847	59.4695	470	39.8	213.915	61.0051	25.4	63.24	40.6312	42.5668		30.847	57.9586	470	39.2	213.915	66.9873	25.4	61.4974	35.905	40.5691		30.844	58.466	468	38.8	213.916	66.5205	25.4	59.6803	35.1493	37.0487		30.93	60.9417	468	40.8	213.875	67.6359	25.4	63.5288	37.2375	40.5819
31.13	59.5881	472	39.8	214.877	60.7644	25.5	63.2848	40.6535	42.6107		31.13	58.0394	472	39.2	214.875	66.7208	25.5	61.5496	35.9145	40.6152		31.129	58.5707	470	38.8	214.876	66.3033	25.5	59.7341	35.1529	37.0894		31.073	61.0438	470	40.6	214.874	67.5495	25.5	63.5802	37.243	40.6207
31.274	59.649	474	39.8	216.001	60.6231	25.6	63.3295	40.6758	42.6545		31.274	58.1388	474	39.2	215.997	66.3499	25.6	61.6016	35.924	40.6612		31.272	58.6801	472	38.8	215.994	65.9721	25.6	59.788	35.1566	37.13		31.215	61.1015	472	40.5	215.874	67.2659	25.6	63.6315	37.2485	40.6594
31.559	59.7289	476	39.7	216.964	60.4483	25.7	63.374	40.6981	42.6982		31.559	58.2487	476	39.2	216.96	65.964	25.7	61.6535	35.9335	40.7071		31.556	58.7757	474	38.8	216.954	65.6741	25.7	59.8418	35.1603	37.1706		31.499	61.1629	474	40.5	216.874	67.1696	25.7	63.6826	37.254	40.6981
31.701	59.8152	478	39.7	217.924	60.1507	25.8	63.4184	40.7204	42.7418		31.698	58.3498	478	39.1	217.924	65.8163	25.8	61.7053	35.943	40.753		31.699	58.859	476	38.8	217.913	65.4403	25.8	59.8954	35.1639	37.2112		31.641	61.2663	476	40.4	217.873	66.919	25.8	63.7336	37.2595	40.7368
31.841	59.8995	480	39.6	218.882	59.9604	25.9	63.4627	40.7426	42.7854		31.841	58.4424	480	39.1	218.883	65.569	25.9	61.7569	35.9525	40.7989		31.84	58.9575	478	38.7	218.873	65.0864	25.9	59.9488	35.1676	37.2518		31.925	61.3642	478	40.4	218.873	66.6197	25.9	63.7845	37.2649	40.7754
32.127	59.9852	482	39.6	220.002	59.7	26	63.5069	40.7644	42.8289		32.126	58.5514	482	39.1	220.003	65.1907	26	61.8085	35.962	40.8447		32.124	59.0577	480	38.7	219.992	64.846	26	60.0021	35.1713	37.2923		32.069	61.4448	480	40.4	219.872	66.2955	26	63.8355	37.2704	40.814
32.269	60.043	484	39.6	220.961	59.4499	26.1	63.5509	40.7866	42.8723		32.27	58.6313	484	39	220.961	64.9114	26.1	61.86	35.9716	40.8904		32.267	59.1474	482	38.7	220.952	64.5435	26.1	60.0553	35.175	37.3328		32.352	61.5379	482	40.4	220.872	66.0095	26.1	63.8864	37.2758	40.8526
32.554	60.1304	486	39.4	221.921	59.2827	26.2	63.595	40.8088	42.9157		32.554	58.7034	486	39	221.921	64.6504	26.2	61.9115	35.9811	40.9361		32.551	59.2491	484	38.7	221.911	64.2856	26.2	60.1085	35.1787	37.3733		32.495	61.6131	484	40.3	221.872	65.6012	26.2	63.9371	37.2812	40.8911
32.697	60.2249	488	39.4	222.88	59.0686	26.3	63.639	40.8305	42.959		32.694	58.8114	488	38.9	222.88	64.3205	26.3	61.9629	35.9906	40.9818		32.694	59.3328	486	38.7	222.871	64.1082	26.3	60.1615	35.1824	37.4137		32.637	61.6828	486	40.3	222.87	65.3674	26.3	63.9876	37.2866	40.9296
32.838	60.3097	490	39.4	224	58.847	26.4	63.6828	40.8527	43.0022		32.838	58.9111	490	38.9	224	64.001	26.4	62.0142	36.0001	41.0274		32.836	59.4445	488	38.7	223.991	63.8019	26.4	60.2145	35.1861	37.4542		32.922	61.7633	488	40.3	223.87	65.1186	26.4	64.038	37.292	40.9681
33.123	60.3762	492	39.4	224.959	58.638	26.5	63.7265	40.8744	43.0453		33.119	59.0156	492	38.9	224.959	63.7635	26.5	62.0655	36.0096	41.0729		33.12	59.5291	490	38.7	224.953	63.5593	26.5	60.2675	35.1897	37.4946		33.063	61.8581	490	40.2	224.869	64.8889	26.5	64.0885	37.2974	41.0065
33.266	60.4661	494	39.3	225.919	58.4514	26.6	63.7699	40.8966	43.0884		33.264	59.097	494	38.9	225.918	63.508	26.6	62.1169	36.0191	41.1184		33.263	59.6359	492	38.7	225.916	63.3649	26.6	60.3205	35.1934	37.535		33.348	61.9393	492	40.2	225.869	64.7322	26.6	64.1392	37.3027	41.0449
33.549	60.5179	496	39.3	226.879	58.0947	26.7	63.8133	40.9182	43.1313		33.546	59.1993	496	38.9	226.878	63.2711	26.7	62.1681	36.0286	41.1638		33.547	59.7308	494	38.7	226.878	62.9968	26.7	60.3734	35.1971	37.5753		33.492	62.0162	494	40.2	226.868	64.3891	26.7	64.1895	37.3081	41.0832
33.692	60.6151	498	39.2	227.998	57.7639	26.8	63.8567	40.9403	43.1742		33.689	59.3145	498	38.9	227.997	62.9181	26.8	62.2192	36.0381	41.2092		33.69	59.8128	496	38.7	227.998	62.7181	26.8	60.4262	35.2008	37.6156		33.633	62.0923	496	40.1	227.868	64.3056	26.8	64.2398	37.3134	41.1215
33.832	60.6845	500	39.3	228.957	57.5265	26.9	63.8999	40.962	43.2171		33.832	59.4068	500	38.9	228.957	62.7767	26.9	62.2701	36.0476	41.2545		33.831	59.9177	498	38.6	228.957	62.5448	26.9	60.4788	35.2045	37.6559		33.917	62.1797	498	40.1	228.867	63.8333	26.9	64.2899	37.3187	41.1598
34.12	60.7892	502	39.2	229.916	57.3596	27	63.9431	40.9836	43.2598		34.115	59.4947	502	38.9	229.916	62.4924	27	62.3209	36.0571	41.2998		34.116	60.0151	500	38.6	229.916	62.3277	27	60.5313	35.2082	37.6962		34.059	62.241	500	40.1	229.867	63.5028	27	64.34	37.324	41.1981
34.26	60.8455	504	39.2	230.876	57.2772	27.1	63.9861	41.0052	43.3025		34.258	59.6029	504	38.8	230.876	62.2518	27.1	62.3716	36.0666	41.345		34.257	60.1004	502	38.6	230.876	62.0648	27.1	60.5839	35.212	37.7364		34.345	62.3269	502	40.1	230.866	63.4089	27.1	64.3901	37.3293	41.2363
34.544	60.9489	506	39.1	231.995	56.999	27.2	64.0291	41.0272	43.3451		34.543	59.7205	506	38.8	231.995	62.0144	27.2	62.4222	36.0761	41.3902		34.542	60.2124	504	38.6	231.995	61.8301	27.2	60.6363	35.2157	37.7767		34.486	62.4025	504	40.1	231.865	63.0477	27.2	64.4401	37.3346	41.2745
34.686	60.9939	508	39.1	232.956	56.7226	27.3	64.072	41.0488	43.3876		34.688	59.7766	508	38.8	232.955	61.7979	27.3	62.4727	36.0856	41.4353		34.684	60.2976	506	38.6	232.955	61.6074	27.3	60.6886	35.2194	37.8169		34.629	62.4804	506	40.2	232.865	62.8989	27.3	64.4901	37.3399	41.3126
34.831	61.0986	510	39.1	233.918	56.4827	27.4	64.1149	41.0703	43.4301		34.829	59.864	510	38.7	233.916	61.57	27.4	62.523	36.0951	41.4804		34.827	60.3901	508	38.6	233.914	61.3869	27.4	60.7408	35.2231	37.857		34.912	62.5633	508	40.1	233.864	62.9237	27.4	64.5399	37.3451	41.3508
35.113	61.1618	512	39	234.882	56.2251	27.5	64.1576	41.0919	43.4725		35.115	59.9623	512	38.7	234.88	61.2989	27.5	62.5734	36.1046	41.5254		35.111	60.4793	510	38.5	234.874	61.157	27.5	60.793	35.2268	37.8972		35.055	62.6366	510	40.1	234.864	62.7103	27.5	64.5897	37.3504	41.3888
35.258	61.254	514	38.9	236.003	55.9933	27.6	64.2002	41.1134	43.5148		35.255	60.0516	514	38.7	236.003	60.9613	27.6	62.6237	36.114	41.5704		35.253	60.5878	512	38.5	235.993	60.8674	27.6	60.8452	35.2305	37.9373		35.339	62.7441	512	40.1	235.864	62.412	27.6	64.6394	37.3556	41.4269
35.54	61.3176	516	38.9	236.962	55.7243	27.7	64.2426	41.1349	43.557		35.542	60.1106	516	38.7	236.962	60.6152	27.7	62.674	36.1235	41.6153		35.538	60.6639	514	38.5	236.953	60.6658	27.7	60.8974	35.2343	37.9773		35.482	62.7825	514	40.1	236.863	62.0581	27.7	64.689	37.3608	41.4649
35.69	61.4161	518	38.9	237.922	55.5754	27.8	64.285	41.1564	43.5992		35.682	60.1991	518	38.6	237.922	60.3615	27.8	62.7242	36.133	41.6602		35.681	60.7516	516	38.5	237.911	60.4402	27.8	60.9494	35.238	38.0174		35.623	62.8567	516	39.9	237.862	61.7384	27.8	64.7386	37.3661	41.5029
35.825	61.4872	520	38.9	238.881	55.4167	27.9	64.3273	41.1779	43.6412		35.825	60.329	520	38.5	238.881	60.1473	27.9	62.7742	36.1425	41.705		35.821	60.8548	518	38.5	238.871	60.2635	27.9	61.0012	35.2417	38.0574		35.909	62.9362	518	39.9	238.842	61.7534	27.9	64.7882	37.3713	41.5409
36.107	61.5579	522	38.9	240.001	55.1526	28	64.3693	41.1993	43.6832		36.111	60.4391	522	38.5	240.001	59.9256	28	62.8242	36.152	41.7497		36.106	60.9496	520	38.4	239.991	60.0688	28	61.053	35.2454	38.0974		36.052	63.0206	520	39.9	239.861	61.3779	28	64.8377	37.3764	41.5788
36.252	61.6139	524	38.8	240.959	55.059	28.1	64.4113	41.2208	43.7252		36.251	60.4928	524	38.5	240.96	59.6107	28.1	62.8742	36.1615	41.7944		36.25	61.0411	522	38.4	240.95	59.8794	28.1	61.1047	35.2492	38.1374		36.335	63.0836	522	39.8	240.86	61.2574	28.1	64.8871	37.3816	41.6166
36.537	61.696	526	38.8	241.919	54.9917	28.2	64.4533	41.2422	43.767		36.537	60.5738	526	38.4	241.92	59.3478	28.2	62.924	36.171	41.8391		36.533	61.1275	524	38.4	241.909	59.6643	28.2	61.1563	35.2529	38.1773		36.478	63.1716	524	39.8	241.861	61.1369	28.2	64.9364	37.3868	41.6545
36.678	61.8107	528	38.7	242.878	54.7625	28.3	64.4953	41.2632	43.8088		36.678	60.7019	528	38.5	242.879	58.9867	28.3	62.9736	36.1804	41.8837		36.675	61.2188	526	38.4	242.872	59.4455	28.3	61.2077	35.2566	38.2172		36.619	63.254	526	39.8	242.859	60.9459	28.3	64.9854	37.3919	41.6923
36.822	61.8661	530	38.7	243.998	54.6102	28.4	64.5372	41.2846	43.8505		36.822	60.7726	530	38.5	243.999	58.6691	28.4	63.0232	36.1899	41.9283		36.818	61.3155	528	38.4	243.997	59.2034	28.4	61.259	35.2604	38.2571		36.905	63.3237	528	39.8	243.859	60.8201	28.4	65.0346	37.3971	41.7301
37.105	61.934	532	38.7	244.957	54.4629	28.5	64.579	41.306	43.8922		37.107	60.8715	532	38.4	244.958	58.5928	28.5	63.0728	36.1994	41.9728		37.103	61.4009	530	38.3	244.958	58.9631	28.5	61.3104	35.2641	38.297		37.047	63.3973	530	39.8	244.858	60.4471	28.5	65.0838	37.4022	41.7678
37.245	62.0073	534	38.7	245.917	54.3436	28.6	64.6207	41.3269	43.9337		37.245	60.9749	534	38.4	245.917	58.3735	28.6	63.1225	36.2089	42.0172		37.245	61.491	532	38.4	245.918	58.8025	28.6	61.3619	35.2679	38.3368		37.33	63.4882	532	39.7	245.859	60.2399	28.6	65.1331	37.4073	41.8055
37.533	62.0894	536	38.7	246.877	54.1819	28.7	64.6623	41.3482	43.9752		37.529	61.0605	536	38.4	246.877	58.0229	28.7	63.172	36.2183	42.0616		37.528	61.593	534	38.3	246.878	58.5759	28.7	61.4132	35.2716	38.3766		37.474	63.5599	534	39.7	246.859	60.1337	28.7	65.1821	37.4124	41.8432
37.675	62.1574	538	38.6	247.996	53.9277	28.8	64.7037	41.3696	44.0166		37.676	61.1853	538	38.4	247.996	57.7612	28.8	63.2214	36.2278	42.1059		37.671	61.6893	536	38.3	247.997	58.367	28.8	61.4644	35.2754	38.4163		37.615	63.6312	536	39.7	247.857	59.8349	28.8	65.2309	37.4175	41.8809
37.959	62.2604	540	38.6	248.956	53.7317	28.9	64.7451	41.3905	44.058		37.957	61.2576	540	38.4	248.956	57.5256	28.9	63.2705	36.2373	42.1502		37.955	61.7759	538	38.3	248.956	58.1383	28.9	61.5155	35.2791	38.4561		37.899	63.6997	538	39.7	248.857	59.6065	28.9	65.2797	37.4226	41.9185
38.099	62.3361	542	38.6	249.918	53.5718	29	64.7864	41.4118	44.0992		38.1	61.335	542	38.4	249.915	57.4357	29	63.3196	36.2467	42.1945		38.098	61.8696	540	38.3	249.915	57.8204	29	61.5666	35.2829	38.4958		38.041	63.7886	540	39.7	249.856	59.3218	29	65.3285	37.4277	41.9561
38.242	62.4187	544	38.6	250.88	53.4084	29.1	64.8276	41.4326	44.1404		38.244	61.4396	544	38.4	250.875	57.2942	29.1	63.3686	36.2562	42.2387		38.241	61.9415	542	38.3	250.875	57.5667	29.1	61.6176	35.2866	38.5354		38.327	63.8592	542	39.7	250.855	59.169	29.1	65.3774	37.4328	41.9936
38.528	62.4773	546	38.4	252.003	53.2111	29.2	64.8688	41.4539	44.1816		38.529	61.5234	546	38.4	251.997	57.01	29.2	63.4176	36.2657	42.2828		38.524	62.0416	544	38.3	251.994	57.2646	29.2	61.6684	35.2904	38.5751		38.469	63.944	544	39.7	251.855	58.9957	29.2	65.426	37.4378	42.0311
38.67	62.5898	548	38.4	252.962	53.0586	29.3	64.9099	41.4747	44.2226		38.668	61.6165	548	38.4	252.96	56.8113	29.3	63.4665	36.2751	42.3269		38.668	62.1306	546	38.2	252.954	57.1948	29.3	61.7192	35.2941	38.6147		38.754	64.0226	546	39.6	252.854	58.8221	29.3	65.4745	37.4429	42.0686
38.952	62.6433	550	38.4	253.921	52.9046	29.4	64.951	41.4955	44.2636		38.953	61.6748	550	38.2	253.923	56.5251	29.4	63.5154	36.2846	42.3709		38.952	62.2112	548	38.2	253.913	56.995	29.4	61.7699	35.2979	38.6543		38.896	64.0971	548	39.6	253.854	58.5306	29.4	65.5229	37.4479	42.106
39.093	62.7291	552	38.4	254.881	52.7586	29.5	64.9919	41.5168	44.3045		39.095	61.7838	552	38.2	254.882	56.3475	29.5	63.5643	36.2941	42.4149		39.095	62.3174	550	38.2	254.873	56.8413	29.5	61.8205	35.3016	38.6939		39.037	64.1523	550	39.6	254.854	58.3155	29.5	65.5712	37.4529	42.1434
39.24	62.7781	554	38.3	256	52.5344	29.6	65.0327	41.5375	44.3453		39.238	61.8731	554	38.1	256.002	56.2237	29.6	63.6132	36.3035	42.4588		39.236	62.4108	552	38.2	255.992	56.6045	29.6	61.8712	35.3054	38.7334		39.323	64.2147	552	39.6	255.853	58.2898	29.6	65.6197	37.4579	42.1808
39.52	62.8797	556	38.3	256.959	52.51	29.7	65.0733	41.5583	44.3861		39.525	61.9417	556	38.1	256.961	56.0722	29.7	63.6619	36.313	42.5027		39.521	62.5007	554	38.2	256.952	56.3067	29.7	61.9217	35.3092	38.7729		39.464	64.2764	554	39.6	256.853	58.0178	29.7	65.6681	37.463	42.2181
39.666	62.9176	558	38.4	257.919	52.4252	29.8	65.114	41.5795	44.4267		39.664	62.0409	558	38.1	257.92	55.863	29.8	63.7105	36.3224	42.5465		39.663	62.5844	556	38.2	257.911	56.2143	29.8	61.9722	35.3129	38.8124		39.748	64.3538	556	39.6	257.852	57.776	29.8	65.7165	37.468	42.2554
39.949	63.0251	560	38.3	258.879	52.1217	29.9	65.1546	41.6002	44.4674		39.948	62.1502	560	38.1	258.879	55.633	29.9	63.759	36.3319	42.5903		39.948	62.6797	558	38.2	258.87	56.0308	29.9	62.0225	35.3167	38.8518		39.891	64.4355	558	39.6	258.851	57.6731	29.9	65.7647	37.4729	42.2927
40.092	63.0763	562	38.3	259.998	51.938	30	65.195	41.6209	44.5079		40.091	62.2326	562	38.1	259.999	55.3741	30	63.8074	36.3413	42.634		40.09	62.7801	560	38.2	259.99	55.7616	30	62.0728	35.3205	38.8912		40.034	64.4961	560	39.6	259.851	57.57	30	65.8128	37.4779	42.3299
40.232	63.1738	564	38.3	260.958	51.8233	30.1	65.2353	41.6416	44.5484		40.235	62.3175	564	38	260.958	55.1737	30.1	63.8558	36.3508	42.6777		40.231	62.8668	562	38.2	260.951	55.6119	30.1	62.1231	35.3242	38.9306		40.317	64.5844	562	39.6	260.851	57.3533	30.1	65.8608	37.4829	42.3671
40.517	63.2379	566	38.2	261.917	51.685	30.2	65.2756	41.6623	44.5887		40.521	62.3906	566	38	261.918	54.9946	30.2	63.9041	36.3602	42.7213		40.516	62.9467	564	38.2	261.914	55.4787	30.2	62.1732	35.328	38.97		40.46	64.6625	564	39.5	261.851	57.2603	30.2	65.9087	37.4879	42.4043
40.662	63.3113	568	38.2	262.877	51.5925	30.3	65.3158	41.683	44.6291		40.659	62.4872	568	37.9	262.878	54.81	30.3	63.9523	36.3697	42.7649		40.658	63.0401	566	38.1	262.877	55.2544	30.3	62.2233	35.3318	39.0093		40.745	64.7346	566	39.5	262.85	57.0948	30.3	65.9566	37.4928	42.4414
40.946	63.3795	570	38.2	263.996	51.3621	30.4	65.3559	41.7036	44.6693		40.943	62.6024	570	37.9	263.997	54.6636	30.4	64.0004	36.3791	42.8084		40.943	63.1149	568	38.1	263.997	55.0426	30.4	62.2733	35.3356	39.0486		40.886	64.8081	568	39.5	263.848	56.7996	30.4	66.0045	37.4977	42.4785
41.089	63.4596	572	38.1	264.955	51.1486	30.5	65.3959	41.7243	44.7095		41.087	62.6652	572	37.9	264.956	54.357	30.5	64.0486	36.3886	42.8519		41.084	63.2259	570	38.1	264.956	54.8722	30.5	62.3233	35.3394	39.0878		41.029	64.8731	570	39.4	264.848	56.5453	30.5	66.0523	37.5027	42.5155
41.228	63.5259	574	38.1	265.914	50.9847	30.6	65.4358	41.7449	44.7496		41.229	62.7444	574	37.9	265.916	54.2402	30.6	64.0968	36.398	42.8953		41.227	63.2963	572	38.1	265.916	54.6798	30.6	62.3733	35.3431	39.1271		41.313	64.9521	572	39.4	265.849	56.3634	30.6	66.1	37.5076	42.5525
41.516	63.5876	576	38.1	266.874	50.7254	30.7	65.4756	41.7655	44.7896		41.515	62.8367	576	37.9	266.876	54.1036	30.7	64.1449	36.4074	42.9387		41.512	63.3936	574	38.1	266.876	54.5828	30.7	62.4232	35.3469	39.1663		41.455	65.0295	574	39.4	266.848	56.2801	30.7	66.1477	37.5125	42.5896
41.658	63.6655	578	38.1	267.996	50.7047	30.8	65.5153	41.7862	44.8296		41.656	62.9436	578	37.9	267.995	53.8984	30.8	64.1928	36.4168	42.982		41.655	63.4754	576	38.1	267.995	54.3923	30.8	62.4729	35.3507	39.2054		41.739	65.1082	576	39.4	267.848	56.1499	30.8	66.1954	37.5174	42.6265
41.941	63.7285	580	38	268.961	50.7173	30.9	65.555	41.8068	44.8695		41.942	63.0087	580	37.9	268.955	53.821	30.9	64.2406	36.4263	43.0253		41.938	63.5589	578	38.1	268.955	54.2882	30.9	62.5226	35.3545	39.2446		41.883	65.1851	578	39.4	268.847	56.0822	30.9	66.243	37.5223	42.6634
42.082	63.8253	582	37.9	269.923	50.4305	31	65.5946	41.8268	44.9093		42.083	63.1266	582	37.9	269.914	53.7169	31	64.2883	36.4357	43.0685		42.081	63.6554	580	38.1	269.914	54.1279	31	62.5722	35.3583	39.2837		42.024	65.24	580	39.4	269.847	55.8631	31	66.2907	37.5272	42.7003
42.225	63.8563	584	37.9	270.882	50.2338	31.1	65.6341	41.8474	44.949		42.226	63.2048	584	37.8	270.876	53.5888	31.1	64.336	36.4451	43.1116		42.223	63.73	582	38	270.874	53.9024	31.1	62.6217	35.3621	39.3228		42.309	65.3275	582	39.4	270.846	55.7168	31.1	66.3383	37.5321	42.7372
42.51	63.9624	586	37.9	272.002	49.9187	31.2	65.6735	41.868	44.9887		42.51	63.2936	586	37.8	272.001	53.3249	31.2	64.3835	36.4546	43.1548		42.507	63.8221	584	38	271.993	53.7466	31.2	62.6712	35.3659	39.3618		42.452	65.3976	584	39.4	271.846	55.4813	31.2	66.3857	37.5369	42.774
42.653	64.0345	588	37.9	272.961	49.9321	31.3	65.7129	41.8885	45.0283		42.651	63.3828	588	37.8	272.962	53.1803	31.3	64.4309	36.464	43.1978		42.65	63.9225	586	37.9	272.953	53.5591	31.3	62.7206	35.3697	39.4008		42.736	65.484	586	39.4	272.845	55.2822	31.3	66.4329	37.5418	42.8108
42.936	64.1064	590	37.9	273.921	49.7986	31.4	65.752	41.9086	45.0679		42.935	63.4552	590	37.8	273.921	53.055	31.4	64.4783	36.4734	43.2408		42.933	64.0265	588	37.9	273.911	53.4146	31.4	62.77	35.3734	39.4398		42.878	65.5656	588	39.3	273.826	55.0723	31.4	66.4802	37.5466	42.8475
43.077	64.1552	592	37.9	274.879	49.5914	31.5	65.7912	41.9291	45.1073		43.078	63.5451	592	37.8	274.881	52.9175	31.5	64.5256	36.4828	43.2838		43.076	64.1102	590	37.9	274.871	53.2977	31.5	62.8193	35.3772	39.4788		43.02	65.6331	590	39.4	274.845	54.9304	31.5	66.5275	37.5514	42.8842
43.221	64.246	594	37.8	275.999	49.5043	31.6	65.8303	41.9491	45.1467		43.218	63.6492	594	37.7	276.001	52.735	31.6	64.5729	36.4922	43.3267		43.219	64.2036	592	37.9	275.99	53.1138	31.6	62.8685	35.3811	39.5177		43.305	65.7007	592	39.3	275.825	54.8462	31.6	66.5747	37.5562	42.9209
43.505	64.304	596	37.9	276.958	49.5848	31.7	65.8694	41.9696	45.186		43.504	63.7104	596	37.7	276.96	52.6062	31.7	64.6201	36.5016	43.3696		43.503	64.2843	594	37.9	276.95	52.9579	31.7	62.9176	35.3849	39.5566		43.446	65.7607	594	39.3	276.824	54.7252	31.7	66.6218	37.5611	42.9575
43.648	64.368	598	37.8	277.918	49.3477	31.8	65.9085	41.9901	45.2253		43.647	63.8135	598	37.7	277.919	52.4216	31.8	64.6672	36.5111	43.4124		43.646	64.3854	596	37.9	277.909	52.8314	31.8	62.9666	35.3886	39.5954		43.732	65.8236	596	39.3	277.823	54.5407	31.8	66.6687	37.5658	42.9941
43.931	64.4289	600	37.8	278.877	49.1093	31.9	65.9474	42.0101	45.2645		43.934	63.8695	600	37.7	278.879	52.2693	31.9	64.7144	36.5205	43.4551		43.931	64.4667	598	37.9	278.869	52.6694	31.9	63.0156	35.3924	39.6343		43.873	65.902	598	39.3	278.823	54.2979	31.9	66.7156	37.5706	43.0306
44.076	64.5405	602	37.7	279.997	49.1209	32	65.9862	42.0306	45.3036		44.073	63.9596	602	37.7	279.997	51.9922	32	64.7615	36.5299	43.4978		44.071	64.5552	600	37.9	279.994	52.4979	32	63.0647	35.3963	39.6731		44.015	65.9827	600	39.3	279.842	54.1499	32	66.7626	37.5754	43.0671
44.359	64.5928	604	37.7	280.956	49.0553	32.1	66.0249	42.0505	45.3426		44.358	64.0442	604	37.7	280.957	51.7336	32.1	64.8086	36.5393	43.5405		44.356	64.6373	602	37.9	280.957	52.2943	32.1	63.1136	35.4001	39.7118		44.3	66.0669	602	39.3	280.841	54.0335	32.1	66.8096	37.5801	43.1036
44.5	64.6826	606	37.7	281.915	48.9805	32.2	66.0636	42.0705	45.3816		44.501	64.141	606	37.7	281.916	51.5838	32.2	64.8556	36.5487	43.5831		44.499	64.7243	604	37.9	281.917	52.176	32.2	63.1625	35.4039	39.7506		44.442	66.1184	604	39.3	281.821	53.8905	32.2	66.8565	37.5848	43.1401
44.641	64.731	608	37.6	282.875	48.8706	32.3	66.1021	42.0909	45.4205		44.642	64.226	608	37.7	282.876	51.4663	32.3	64.9025	36.5581	43.6257		44.64	64.8139	606	37.9	282.877	52.0089	32.3	63.2112	35.4077	39.7893		44.728	66.1717	606	39.3	282.84	53.7738	32.3	66.9033	37.5895	43.1765
44.928	64.8316	610	37.6	283.995	48.7769	32.4	66.1405	42.1108	45.4593		44.93	64.3327	610	37.7	283.995	51.2664	32.4	64.9492	36.5675	43.6682		44.925	64.8966	608	37.9	283.996	51.8065	32.4	63.2599	35.4115	39.828		44.868	66.2428	608	39.3	283.82	53.6146	32.4	66.9499	37.5942	43.2129
45.071	64.8737	612	37.6	284.954	48.7257	32.5	66.1789	42.1307	45.4981		45.075	64.409	612	37.7	284.955	51.0809	32.5	64.9959	36.5769	43.7106		45.066	64.9908	610	37.9	284.955	51.6948	32.5	63.3085	35.4153	39.8666		45.153	66.3333	610	39.3	284.839	53.3168	32.5	66.9964	37.5989	43.2493
45.353	64.9479	614	37.6	285.916	48.6314	32.6	66.2173	42.1511	45.5368		45.353	64.4978	614	37.7	285.914	50.9081	32.6	65.0425	36.5863	43.753		45.351	65.0709	612	37.9	285.914	51.5025	32.6	63.357	35.4191	39.9052		45.295	66.4127	612	39.2	285.838	53.2795	32.6	67.0428	37.6036	43.2856
45.497	64.9971	616	37.6	286.879	48.5161	32.7	66.2557	42.171	45.5754		45.494	64.5712	616	37.7	286.874	50.7005	32.7	65.0889	36.5957	43.7954		45.494	65.1642	614	37.9	286.874	51.3918	32.7	63.4054	35.4229	39.9438		45.438	66.4836	614	39.2	286.818	53.1144	32.7	67.0892	37.6082	43.3219
45.642	65.0871	618	37.6	288.001	48.4235	32.8	66.2941	42.1909	45.614		45.638	64.6502	618	37.7	287.993	50.4946	32.8	65.1352	36.6051	43.8377		45.636	65.2549	616	37.8	287.993	51.2068	32.8	63.4538	35.4267	39.9824		45.722	66.5445	616	39.2	287.818	53.1144	32.8	67.1356	37.6128	43.3582
45.925	65.1496	620	37.6	288.961	48.2901	32.9	66.3323	42.2108	45.6524		45.924	64.7404	620	37.7	288.956	50.3092	32.9	65.1817	36.6144	43.88		45.921	65.3385	618	37.8	288.953	51.0837	32.9	63.5021	35.4306	40.0209		45.864	66.6283	618	39.2	288.817	52.9757	32.9	67.1822	37.6174	43.3944
46.066	65.2347	622	37.6	289.921	48.1836	33	66.3703	42.2311	45.6908		46.064	64.8264	622	37.7	289.918	50.2106	33	65.2281	36.6238	43.9222		46.063	65.4079	620	37.8	289.912	50.9071	33	63.5505	35.4344	40.0594		46.15	66.6983	620	39.2	289.836	52.8956	33	67.2286	37.622	43.4306
46.349	65.2908	624	37.6	290.88	48.1196	33.1	66.4083	42.251	45.7292		46.347	64.9023	624	37.6	290.881	50.0108	33.1	65.2746	36.6332	43.9643		46.347	65.5026	622	37.8	290.872	50.8249	33.1	63.5989	35.4382	40.0979		46.291	66.7571	622	39.2	290.816	52.623	33.1	67.2748	37.6266	43.4667
46.492	65.3756	626	37.6	292	48.0372	33.2	66.4462	42.2708	45.7675		46.492	64.9841	626	37.6	292.001	49.8661	33.2	65.3209	36.6426	44.0064		46.491	65.5824	624	37.8	291.991	50.6644	33.2	63.6471	35.442	40.1363		46.434	66.8306	624	39.2	291.815	52.5695	33.2	67.3209	37.6311	43.5029
46.635	65.4236	628	37.5	292.959	47.9122	33.3	66.484	42.2906	45.8057		46.633	65.0737	628	37.6	292.96	49.7946	33.3	65.3671	36.652	44.0485		46.633	65.665	626	37.8	292.951	50.4444	33.3	63.6952	35.4459	40.1747		46.717	66.8987	626	39.2	292.815	52.4463	33.3	67.3671	37.6357	43.5389
46.921	65.4684	630	37.5	293.919	47.7231	33.4	66.5217	42.3104	45.8438		46.917	65.1627	630	37.6	293.92	49.4584	33.4	65.4132	36.6613	44.0905		46.916	65.7326	628	37.8	293.91	50.3646	33.4	63.7432	35.4497	40.213		46.86	66.9904	628	39.2	293.814	52.2264	33.4	67.4133	37.6402	43.575
47.061	65.5544	632	37.5	294.878	47.5228	33.5	66.5593	42.3302	45.8819		47.062	65.2307	632	37.6	294.879	49.453	33.5	65.4592	36.6707	44.1325		47.059	65.8405	630	37.8	294.87	50.2343	33.5	63.7912	35.4535	40.2514		47.145	67.0519	630	39.2	294.815	51.92	33.5	67.4595	37.6447	43.611
47.346	65.6137	634	37.4	295.998	47.3635	33.6	66.597	42.35	45.9199		47.345	65.3286	634	37.5	295.999	49.392	33.6	65.5052	36.6801	44.1744		47.343	65.9223	632	37.7	295.989	50.0804	33.6	63.8392	35.4573	40.2897		47.287	67.1143	632	39.1	295.813	51.8447	33.6	67.5056	37.6493	43.647
47.489	65.6969	636	37.4	296.957	47.216	33.7	66.6346	42.3698	45.9578		47.487	65.4124	636	37.5	296.958	49.2188	33.7	65.5511	36.6895	44.2163		47.486	65.9958	634	37.7	296.949	49.9158	33.7	63.887	35.4612	40.328		47.429	67.181	634	39.2	296.812	51.6076	33.7	67.5515	37.6537	43.683
47.631	65.7444	638	37.4	297.917	47.1021	33.8	66.6722	42.3896	45.9957		47.629	65.4955	638	37.5	297.918	49.1361	33.8	65.5969	36.6988	44.2581		47.627	66.0961	636	37.7	297.912	49.7672	33.8	63.9348	35.465	40.3662		47.714	67.2498	636	39.1	297.812	51.5482	33.8	67.5974	37.6582	43.7189
47.915	65.827	640	37.4	298.876	46.9402	33.9	66.7097	42.4093	46.0335		47.916	65.5837	640	37.5	298.877	48.9825	33.9	65.6428	36.7082	44.2998		47.913	66.1703	638	37.7	298.875	49.6801	33.9	63.9825	35.4688	40.4044		47.855	67.3154	638	39.1	298.811	51.4781	33.9	67.6433	37.6627	43.7548
48.057	65.8919	642	37.4	299.995	46.7794	34	66.7471	42.4286	46.0712		48.056	65.6593	642	37.4	299.997	48.7697	34	65.6887	36.7175	44.3415		48.054	66.2472	640	37.7	299.997	49.5311	34	64.0303	35.4727	40.4426		48.14	67.4018	640	39.1	299.811	51.3268	34	67.6894	37.6671	43.7907
48.343	65.9706	644	37.4	300.954	46.6824	34.1	66.7844	42.4483	46.1089		48.343	65.7411	644	37.4	300.956	48.6938	34.1	65.7346	36.7269	44.3832		48.339	66.3289	642	37.7	300.956	49.41	34.1	64.078	35.4765	40.4807		48.283	67.4588	642	39.1	300.81	51.2187	34.1	67.7353	37.6716	43.8265
48.484	66.0254	646	37.4	301.914	46.6045	34.2	66.8216	42.468	46.1465		48.483	65.7991	646	37.4	301.916	48.5692	34.2	65.7803	36.7363	44.4248		48.481	66.4335	644	37.7	301.916	49.2315	34.2	64.1256	35.4803	40.5188		48.425	67.5376	644	39.1	301.809	51.0617	34.2	67.781	37.676	43.8623
48.627	66.118	648	37.4	302.874	46.4868	34.3	66.8588	42.4877	46.184		48.624	65.9085	648	37.4	302.876	48.4107	34.3	65.8258	36.7456	44.4664		48.624	66.5148	646	37.7	302.876	49.0973	34.3	64.1731	35.4842	40.5569		48.71	67.5983	646	39	302.809	50.8665	34.3	67.8266	37.6804	43.8981
48.91	66.1642	650	37.4	303.995	46.3304	34.4	66.8958	42.5075	46.2215		48.911	65.9803	650	37.4	303.995	48.2662	34.4	65.8714	36.755	44.5079		48.907	66.6172	648	37.7	303.995	49.0138	34.4	64.2206	35.488	40.595		48.852	67.6928	648	39	303.808	50.7689	34.4	67.8722	37.6848	43.9338
49.053	66.2361	652	37.2	304.959	46.2327	34.5	66.9328	42.5266	46.2589		49.052	66.0542	652	37.4	304.954	48.1737	34.5	65.9169	36.7643	44.5494		49.05	66.6998	650	37.7	304.954	48.8861	34.5	64.2679	35.4918	40.633		49.136	67.7367	650	39	304.808	50.6222	34.5	67.9177	37.6892	43.9695
49.339	66.2809	654	37.2	305.922	46.1376	34.6	66.9697	42.5463	46.2962		49.338	66.1698	654	37.4	305.913	48.0566	34.6	65.9624	36.7737	44.5908		49.334	66.7644	652	37.7	305.914	48.7269	34.6	64.3153	35.4957	40.671		49.278	67.7964	652	38.9	305.808	50.459	34.6	67.9633	37.6936	44.0051
49.48	66.3571	656	37.2	306.881	46.0358	34.7	67.0067	42.566	46.3335		49.478	66.2463	656	37.4	306.873	48.0173	34.7	66.0078	36.783	44.6322		49.476	66.8443	654	37.7	306.874	48.6252	34.7	64.3625	35.4995	40.7089		49.421	67.8628	654	39	306.806	50.4862	34.7	68.0089	37.698	44.0408
49.62	66.4119	658	37.2	308.001	45.9519	34.8	67.0436	42.5852	46.3707		49.62	66.3148	658	37.4	307.997	47.8142	34.8	66.053	36.7923	44.6735		49.619	66.9277	656	37.7	307.992	48.535	34.8	64.4097	35.5034	40.7469		49.705	67.9524	656	38.9	307.806	50.2793	34.8	68.0544	37.7024	44.0763
49.906	66.5043	660	37.2	308.96	45.8699	34.9	67.0804	42.6048	46.4078		49.908	66.3931	660	37.4	308.961	47.6863	34.9	66.0982	36.8017	44.7148		49.903	66.9965	658	37.7	308.952	48.4391	34.9	64.4569	35.5072	40.7848		49.846	68.0133	658	38.9	308.805	50.143	34.9	68.0998	37.7067	44.1119
50.046	66.5784	662	37.2	309.92	45.7762	35	67.117	42.624	46.4449		50.047	66.4856	662	37.3	309.921	47.5915	35	66.1434	36.811	44.756		50.046	67.0796	660	37.7	309.911	48.1239	35	64.5041	35.5111	40.8226		50.131	68.0542	660	38.9	309.805	50.2466	35	68.1452	37.7111	44.1474
50.334	66.6261	664	37.2	310.879	45.7286	35.1	67.1536	42.6436	46.4819		50.334	66.5788	664	37.3	310.88	47.4248	35.1	66.1885	36.8203	44.7972		50.329	67.1581	662	37.7	310.87	48.0677	35.1	64.5512	35.5149	40.8604		50.273	68.1286	662	38.9	310.805	50.0775	35.1	68.1906	37.7154	44.1829
50.473	66.6808	666	37.2	311.998	45.6542	35.2	67.1902	42.6627	46.5188		50.473	66.6364	666	37.3	312	47.292	35.2	66.2335	36.8297	44.8383		50.472	67.2361	664	37.7	311.99	47.9803	35.2	64.5982	35.5188	40.8982		50.415	68.2036	664	38.9	311.804	50.0884	35.2	68.236	37.7197	44.2184
50.76	66.7455	668	37.2	312.957	45.5615	35.3	67.2267	42.6823	46.5557		50.76	66.7188	668	37.3	312.959	47.2146	35.3	66.2784	36.839	44.8794		50.756	67.3378	666	37.6	312.949	47.8582	35.3	64.645	35.5226	40.936		50.701	68.2927	666	38.9	312.804	49.8535	35.3	68.2813	37.724	44.2539
50.903	66.8394	670	37.1	313.917	45.4509	35.4	67.263	42.7014	46.5925		50.901	66.8105	670	37.3	313.919	47.1008	35.4	66.3233	36.8483	44.9205		50.9	67.43	668	37.6	313.909	47.7924	35.4	64.6919	35.5265	40.9737		50.843	68.3564	668	--	313.802	49.6182	35.4	68.3265	37.7283	44.2893
51.044	66.9	672	37.1	314.876	45.3526	35.5	67.2993	42.721	46.6292		51.041	66.8816	672	37.3	314.878	47.0135	35.5	66.3681	36.8577	44.9614		51.041	67.5218	670	37.6	314.868	47.6512	35.5	64.7388	35.5303	41.0114		51.126	68.425	670	--	314.803	49.6237	35.5	68.3716	37.7326	44.3246
51.329	66.98	674	37.1	315.996	45.2145	35.6	67.3356	42.7401	46.6659		51.327	66.9768	674	37.3	315.998	46.8518	35.6	66.4128	36.867	45.0024		51.326	67.5921	672	37.6	315.991	47.3975	35.6	64.7855	35.5342	41.0491		51.271	68.4767	672	--	315.801	49.4373	35.6	68.4165	37.7369	44.36
51.47	67.0438	676	37.1	316.955	45.2063	35.7	67.372	42.7597	46.7025		51.47	67.0795	676	37.3	316.956	46.7721	35.7	66.4573	36.8763	45.0433		51.468	67.6938	674	37.6	316.955	47.3521	35.7	64.8321	35.538	41.0868		51.553	68.5708	674	--	316.801	49.2506	35.7	68.4614	37.7412	44.3953
51.755	67.1064	678	37	317.915	45.0745	35.8	67.4083	42.7787	46.739		51.759	67.1527	678	37.3	317.916	46.6524	35.8	66.5018	36.8856	45.0841		51.752	67.7839	676	37.6	317.917	47.2789	35.8	64.8786	35.5419	41.1244		51.696	68.6339	676	--	317.801	49.1957	35.8	68.5064	37.7455	44.4306
51.897	67.1401	680	37	318.875	44.943	35.9	67.4444	42.7978	46.7755		51.895	67.2355	680	37.2	318.876	46.4693	35.9	66.5463	36.8949	45.1249		51.895	67.8763	678	37.6	318.876	47.1895	35.9	64.9252	35.5457	41.1619		51.837	68.723	678	--	318.8	49.0142	35.9	68.5515	37.7497	44.4658
52.049	67.236	682	37	319.994	44.8456	36	67.4804	42.8173	46.8119		52.04	67.2901	682	37.2	319.995	46.3167	36	66.591	36.9042	45.1657		52.038	67.9546	680	37.6	319.995	47.0696	36	64.9718	35.5496	41.1995		52.122	68.7478	680	--	319.8	48.9426	36	68.5964	37.754	44.501
52.324	67.2753	684	37	320.953	44.8302	36.1	67.5163	42.8363	46.8482		52.324	67.3803	684	37.2	320.954	46.2855	36.1	66.6356	36.9136	45.2064		52.321	68.0394	682	37.6	320.954	46.9759	36.1	65.0184	35.5534	41.237		52.265	68.814	682	--	320.799	48.8379	36.1	68.6413	37.7582	44.5362
52.467	67.3623	686	36.9	321.916	44.7357	36.2	67.5521	42.8554	46.8845		52.468	67.4659	686	37.2	321.914	46.1371	36.2	66.6802	36.9229	45.247		52.463	68.1302	684	37.6	321.914	46.8223	36.2	65.0648	35.5573	41.2745		52.549	68.8814	684	--	321.798	48.7442	36.2	68.686	37.7625	44.5714
52.751	67.3959	688	36.9	322.88	44.5714	36.3	67.5878	42.8744	46.9207		52.749	67.522	688	37.2	322.874	45.851	36.3	66.7246	36.9322	45.2876		52.748	68.1968	686	37.6	322.874	46.7076	36.3	65.1111	35.5612	41.3119		52.691	68.9572	686	--	322.797	48.5896	36.3	68.7306	37.7667	44.6065
52.894	67.5074	690	36.9	324.001	44.4957	36.4	67.6235	42.8933	46.9569		52.895	67.6239	690	37.2	323.993	45.4832	36.4	66.7689	36.9415	45.3282		52.889	68.2689	688	37.6	323.993	46.5686	36.4	65.1574	35.565	41.3494		52.835	69.0339	--	--	323.797	48.4128	36.4	68.7753	37.7709	44.6416
53.035	67.5211	692	36.9	324.961	44.3969	36.5	67.6592	42.9128	46.993		53.034	67.6706	692	37.2	324.955	45.5287	36.5	66.8131	36.9508	45.3687		53.033	68.3454	690	37.6	324.953	46.4814	36.5	65.2037	35.5689	41.3867		53.119	69.114	712	38.3	324.676	48.3574	36.5	68.8199	37.7751	44.6766
53.32	67.6247	694	36.9	325.921	44.3035	36.6	67.6949	42.9318	47.029		53.32	67.7379	694	37.2	325.917	45.2288	36.6	66.8572	36.9601	45.4092		53.317	68.4115	692	37.5	325.912	46.3873	36.6	65.2498	35.5728	41.4241		53.259	69.1445	714	38.3	325.829	48.2135	36.6	68.8645	37.7793	44.7117
53.462	67.6792	696	36.9	326.88	44.2288	36.7	67.7306	42.9508	47.0649		53.459	67.8209	696	37.2	326.879	45.1496	36.7	66.9011	36.9694	45.4496		53.459	68.4855	694	37.5	326.872	46.3218	36.7	65.2959	35.5766	41.4614		53.546	69.2251	716	38.3	326.827	48.2467	36.7	68.9089	37.7835	44.7467
53.746	67.7526	698	36.9	328	44.1257	36.8	67.7663	42.9697	47.1008		53.744	67.9182	698	37.2	328.001	45.0293	36.8	66.9451	36.9787	45.49		53.743	68.5668	696	37.5	327.991	46.2014	36.8	65.3419	35.5805	41.4987		53.687	69.2867	718	38.3	327.828	48.1193	36.8	68.9533	37.7877	44.7816
53.889	67.7908	700	36.9	328.959	44.0604	36.9	67.8017	42.9887	47.1367		53.89	67.9887	700	37.2	328.96	44.9604	36.9	66.9892	36.9879	45.5303		53.886	68.6461	698	37.5	328.951	46.0478	36.9	65.3879	35.5844	41.536		53.829	69.3796	720	38.2	328.827	47.9695	36.9	68.9977	37.7919	44.8165
54.03	67.8868	702	36.9	329.919	44.0209	37	67.8371	43.0076	47.1724		54.03	68.0595	702	37.2	329.919	44.9352	37	67.0333	36.9972	45.5706		54.027	68.736	700	37.4	329.91	45.8722	37	65.4339	35.5882	41.5732		54.114	69.4302	722	38.2	329.827	47.9973	37	69.0422	37.7961	44.8514
54.315	67.9251	704	36.8	330.878	43.9	37.1	67.8723	43.0266	47.2081		54.314	68.1342	704	37.2	330.879	44.8482	37.1	67.0773	37.0065	45.6108		54.313	68.8249	702	37.5	330.87	45.8354	37.1	65.48	35.5921	41.6104		54.256	69.5228	724	38.2	330.826	47.964	37.1	69.0867	37.8002	44.8863
54.457	68.0229	706	36.9	331.998	43.7639	37.2	67.9076	43.0455	47.2438		54.459	68.2232	706	37.2	331.999	44.8269	37.2	67.1212	37.0158	45.651		54.454	68.911	704	37.4	331.989	45.6543	37.2	65.5258	35.596	41.6476		54.539	69.5784	726	38.2	331.825	47.8029	37.2	69.1311	37.8044	44.9211
54.741	68.0538	708	36.8	332.956	43.7586	37.3	67.9428	43.0644	47.2794		54.744	68.2705	708	37.1	332.958	44.8215	37.3	67.165	37.0251	45.6911		54.74	68.9806	706	37.4	332.948	45.5999	37.3	65.5716	35.5998	41.6847		54.682	69.6495	728	38.2	332.826	47.6917	37.3	69.1754	37.8085	44.9559
54.884	68.1482	710	36.8	333.916	43.8116	37.4	67.9779	43.0833	47.3149		54.884	68.373	710	37.1	333.917	44.7233	37.4	67.2087	37.0344	45.7312		54.882	69.0532	708	37.4	333.91	45.555	37.4	65.6173	35.6037	41.7218		54.825	69.7061	730	38.2	333.825	47.6416	37.4	69.2196	37.8127	44.9907
55.027	68.1766	712	36.8	334.875	43.7252	37.5	68.0129	43.1022	47.3503		55.026	68.4605	712	37.1	334.877	44.5964	37.5	67.2525	37.0436	45.7713		55.024	69.122	710	37.4	334.872	45.4655	37.5	65.6629	35.6076	41.7589		55.109	69.7684	732	38.2	334.825	47.4356	37.5	69.2638	37.8168	45.0255
55.312	68.2687	714	36.8	335.995	43.5718	37.6	68.0479	43.1211	47.3857		55.311	68.5455	714	37.1	335.996	44.4514	37.6	67.2962	37.0529	45.8113		55.308	69.1915	712	37.4	335.996	45.3482	37.6	65.7086	35.6114	41.7959		55.252	69.8514	734	38.1	335.824	47.4188	37.6	69.3079	37.8209	45.0602
55.454	68.3142	716	36.8	336.954	43.467	37.7	68.0828	43.1394	47.421		55.451	68.6212	716	37.1	336.956	44.38	37.7	67.3397	37.0622	45.8512		55.451	69.285	714	37.4	336.956	45.2438	37.7	65.7541	35.6153	41.8329		55.537	69.9175	736	38.1	336.824	47.2627	37.7	69.352	37.825	45.0949
55.738	68.3938	718	36.8	337.913	43.3595	37.8	68.1177	43.1583	47.4563		55.739	68.7024	718	37.1	337.915	44.283	37.8	67.3833	37.0714	45.8911		55.734	69.3613	716	37.4	337.915	45.1244	37.8	65.7996	35.6192	41.8699		55.68	69.9651	738	38.2	337.824	47.2571	37.8	69.3961	37.8292	45.1295
55.88	68.4651	720	36.8	338.873	43.2623	37.9	68.1526	43.1772	47.4915		55.88	68.7894	720	37.1	338.874	44.2864	37.9	67.4268	37.0807	45.931		55.878	69.4346	718	37.4	338.875	44.9682	37.9	65.8451	35.6231	41.9068		55.821	70.0265	740	38.1	338.825	47.0951	37.9	69.44	37.8333	45.1641
56.023	68.4977	722	36.8	339.993	43.1375	38	68.1874	43.196	47.5266		56.02	68.8825	722	36.9	339.993	44.1894	38	67.4703	37.09	45.9708		56.018	69.5029	720	37.4	339.994	44.8294	38	65.8905	35.627	41.9437		56.104	70.0974	742	38.1	339.823	46.9944	38	69.4839	37.8374	45.1987
56.307	68.5934	724	36.8	340.957	43.063	38.1	68.2223	43.2148	47.5617		56.307	68.9533	724	36.9	340.953	44.0565	38.1	67.5136	37.0992	46.0106		56.304	69.5965	722	37.4	340.954	44.7706	38.1	65.9358	35.6308	41.9806		56.248	70.1824	744	38.1	340.824	46.8993	38.1	69.5276	37.8415	45.2332
56.446	68.6448	726	36.8	341.92	43.0727	38.2	68.2571	43.2332	47.5967		56.449	69.0244	726	36.9	341.912	43.9352	38.2	67.5569	37.1085	46.0503		56.445	69.6648	724	37.4	341.912	44.692	38.2	65.981	35.6347	42.0174		56.533	70.2718	746	38.1	341.825	46.7817	38.2	69.5714	37.8455	45.2678
56.733	68.7261	728	36.8	342.881	43.1082	38.3	68.2918	43.252	47.6317		56.734	69.1151	728	36.9	342.873	43.8367	38.3	67.6001	37.1177	46.09		56.731	69.7749	726	37.4	342.872	44.4634	38.3	66.0263	35.6386	42.0543		56.674	70.3313	748	38.1	342.824	46.6752	38.3	69.6153	37.8496	45.3023
56.874	68.7775	730	36.8	344	43.0539	38.4	68.3263	43.2708	47.6666		56.874	69.1844	730	36.9	343.996	43.7143	38.4	67.6434	37.127	46.1296		56.872	69.8649	728	37.4	343.991	44.4204	38.4	66.0715	35.6425	42.0911		56.817	70.3747	750	38.1	343.822	46.5517	38.4	69.6592	37.8537	45.3367
57.161	68.864	732	36.8	344.959	42.9612	38.5	68.3608	43.2891	47.7014		57.157	69.2567	732	36.9	344.961	43.6583	38.5	67.6866	37.1362	46.1692		57.157	69.9375	730	37.4	344.951	44.3567	38.5	66.1167	35.6463	42.1278		57.1	70.4518	752	38.1	344.823	46.4619	38.5	69.703	37.8578	45.3712
57.299	68.9064	734	36.8	345.919	42.9261	38.6	68.3953	43.3079	47.7362		57.299	69.3448	734	36.9	345.921	43.6397	38.6	67.7298	37.1455	46.2087		57.299	70.0186	732	37.4	345.91	44.263	38.6	66.1618	35.6502	42.1645		57.243	70.5149	754	38.1	345.822	46.4507	38.6	69.7466	37.8618	45.4056
57.445	68.9658	736	36.7	346.878	42.7597	38.7	68.4297	43.3261	47.7709		57.444	69.3933	736	36.9	346.88	43.6024	38.7	67.7728	37.1547	46.2482		57.447	70.1071	734	37.4	346.87	44.2177	38.7	66.2068	35.6541	42.2012		57.526	70.5769	756	38.1	346.822	46.2932	38.7	69.7901	37.8659	45.4399
57.725	69.0151	738	36.7	347.998	42.683	38.8	68.4641	43.3449	47.8055		57.73	69.4783	738	36.9	348	43.4928	38.8	67.8157	37.1639	46.2876		57.726	70.1775	736	37.4	347.989	44.1099	38.8	66.2517	35.658	42.2379		57.67	70.6179	758	38.1	347.823	46.1581	38.8	69.8337	37.8699	45.4743
57.868	69.0924	740	36.7	348.957	42.5498	38.9	68.4983	43.3637	47.8401		57.87	69.5489	740	36.8	348.959	43.4085	38.9	67.8587	37.1732	46.3271		57.869	70.2557	738	37.3	348.949	44.0682	38.9	66.2967	35.6619	42.2745		57.953	70.6825	760	38.1	348.822	46.1638	38.9	69.8773	37.874	45.5085
58.156	69.1372	742	36.7	349.917	42.5536	39	68.5325	43.3819	47.8747		58.157	69.6253	742	36.8	349.919	43.3766	39	67.9015	37.1824	46.3664		58.152	70.3225	740	37.4	349.908	43.8145	39	66.3415	35.6658	42.3111		58.096	70.7572	762	38.1	349.822	46.1018	39	69.9208	37.878	45.5428
58.296	69.2137	744	36.8	350.876	42.5275	39.1	68.5667	43.4007	47.9091		58.297	69.687	744	36.8	350.877	43.2676	39.1	67.9442	37.1917	46.4057		58.296	70.4019	742	37.3	350.868	43.8013	39.1	66.3862	35.6697	42.3477		58.238	70.8098	764	38.1	350.822	46.0398	39.1	69.9643	37.882	45.5771
58.44	69.2893	746	36.7	351.996	42.4082	39.2	68.6009	43.4189	47.9436		58.44	69.7766	746	36.9	351.997	43.1756	39.2	67.9868	37.2009	46.445		58.438	70.4844	744	37.3	351.989	43.769	39.2	66.4309	35.6735	42.3842		58.523	70.8455	766	38.1	351.823	45.9045	39.2	70.0076	37.886	45.6113
58.724	69.3424	748	36.7	352.955	42.3077	39.3	68.6349	43.4376	47.9779		58.725	69.8349	748	36.9	352.956	42.952	39.3	68.0295	37.2101	46.4842		58.722	70.5627	746	37.3	352.953	43.687	39.3	66.4757	35.6774	42.4207		58.665	70.9594	768	38.1	352.822	45.7011	39.3	70.0509	37.8901	45.6455
58.868	69.4215	750	36.7	353.915	42.2685	39.4	68.6689	43.4558	48.0122		58.865	69.9216	750	36.8	353.916	42.9069	39.4	68.0723	37.2193	46.5234		58.864	70.6445	748	37.3	353.916	43.6292	39.4	66.5205	35.6813	42.4572		58.95	71.0341	770	38.1	353.822	45.6955	39.4	70.0942	37.8941	45.6796
59.154	69.4657	752	36.7	354.874	42.1991	39.5	68.7028	43.474	48.0464		59.152	70.0031	752	36.8	354.875	42.782	39.5	68.115	37.2286	46.5625		59.148	70.7268	750	37.3	354.875	43.5523	39.5	66.5653	35.6852	42.4936		59.093	71.0804	772	38.1	354.821	45.5937	39.5	70.1375	37.8981	45.7138
59.295	69.5207	754	36.7	355.994	42.0908	39.6	68.7367	43.4927	48.0806		59.292	70.0792	754	36.9	355.995	42.6792	39.6	68.1576	37.2378	46.6016		59.291	70.8255	752	37.3	355.995	43.4208	39.6	66.6099	35.6891	42.53		59.233	71.1458	774	38	355.821	45.5201	39.6	70.1808	37.9021	45.7479
59.436	69.5662	756	36.8	356.953	42.0543	39.7	68.7704	43.5109	48.1147		59.433	70.1623	756	36.9	356.954	42.5977	39.7	68.2	37.247	46.6407		59.433	70.8807	754	37.3	356.954	43.389	39.7	66.6544	35.693	42.5664		59.518	71.2501	776	37.9	356.82	45.3558	39.7	70.224	37.9061	45.7819
59.718	69.6446	758	36.7	357.913	41.9482	39.8	68.8041	43.5291	48.1487		59.721	70.2307	758	36.9	357.914	42.5495	39.8	68.2423	37.2562	46.6797		59.716	70.9675	756	37.3	357.914	43.3356	39.8	66.6989	35.6969	42.6027		59.66	71.2524	778	37.9	357.82	45.3388	39.8	70.267	37.91	45.816
59.863	69.6955	760	36.8	358.877	41.9569	39.9	68.8378	43.5478	48.1827		59.861	70.3151	760	36.9	358.873	42.4546	39.9	68.2847	37.2654	46.7186		59.859	71.0621	758	37.3	358.874	43.1703	39.9	66.7433	35.7008	42.639		59.946	71.3229	780	37.9	358.82	45.1743	39.9	70.31	37.914	45.85
60.147	69.7591	762	36.8	360	41.9144	40	68.8714	43.5659	48.2167		60.147	70.384	762	36.9	359.993	42.3902	40	68.3271	37.2746	46.7575		60.144	71.1189	760	37.3	359.993	43.0801	40	66.7877	35.7047	42.6753		60.087	71.414	782	37.9	359.818	45.1175	40	70.3529	37.918	45.884
60.289	69.8195	764	36.7	360.96	41.817	40.1	68.9051	43.5841	48.2505		60.289	70.4723	764	36.9	360.952	42.3294	40.1	68.3694	37.2839	46.7964		60.287	71.1883	762	37.3	360.952	43.0276	40.1	66.832	35.7086	42.7116		60.229	71.4325	784	37.9	360.819	45.1289	40.1	70.3957	37.922	45.9179
60.43	69.9138	766	36.7	361.92	41.8069	40.2	68.9388	43.6027	48.2843		60.43	70.5521	766	36.9	361.914	42.1399	40.2	68.4116	37.2931	46.8352		60.429	71.2635	764	37.3	361.912	42.8438	40.2	66.8762	35.7125	42.7478		60.513	71.5717	786	37.9	361.817	44.9982	40.2	70.4387	37.9259	45.9519
60.715	69.9423	768	36.7	362.879	41.7349	40.3	68.9723	43.6209	48.3181		60.714	70.6187	768	36.9	362.877	42.122	40.3	68.4539	37.3023	46.874		60.713	71.3627	766	37.3	362.872	42.7925	40.3	66.9205	35.7164	42.784		60.657	71.6129	788	38	362.818	44.9868	40.3	70.4816	37.9299	45.9857
60.858	70.0548	770	36.7	363.999	41.6106	40.4	69.0057	43.639	48.3518		60.856	70.7036	770	36.9	363.999	42.0332	40.4	68.4961	37.3115	46.9127		60.856	71.4252	768	37.3	363.991	42.6838	40.4	66.9648	35.7203	42.8201		60.94	71.6735	790	38	363.817	44.8332	40.4	70.5245	37.9338	46.0196
61.142	70.0779	772	36.6	364.958	41.5716	40.5	69.0391	43.6571	48.3854		61.143	70.7701	772	36.9	364.959	42.0093	40.5	68.5383	37.3207	46.9514		61.139	71.5001	770	37.2	364.951	42.6007	40.5	67.0091	35.7242	42.8562		61.083	71.7395	792	38	364.816	44.7991	40.5	70.5672	37.9378	46.0534
61.284	70.1653	774	36.6	365.918	41.504	40.6	69.0724	43.6752	48.419		61.283	70.8478	774	36.8	365.919	41.9151	40.6	68.5803	37.3299	46.99		61.282	71.5927	772	37.3	365.909	42.549	40.6	67.0532	35.7281	42.8923		61.224	71.8062	794	38	365.815	44.6623	40.6	70.6099	37.9417	46.0872
61.428	70.1836	776	36.6	366.877	41.4242	40.7	69.1056	43.6933	48.4525		61.425	70.9173	776	36.8	366.878	41.842	40.7	68.6222	37.339	47.0286		61.423	71.6586	774	37.3	366.868	42.5262	40.7	67.0972	35.7319	42.9284		61.509	71.8606	796	38	366.815	44.5654	40.7	70.6526	37.9457	46.121
61.713	70.2765	778	36.6	367.997	41.362	40.8	69.1387	43.7114	48.486		61.708	70.9901	778	36.8	367.998	41.7588	40.8	68.6641	37.3482	47.0672		61.708	71.7511	776	37.3	367.988	42.4945	40.8	67.1412	35.7358	42.9644		61.651	71.9443	798	38	367.816	44.4284	40.8	70.6954	37.9496	46.1547
61.853	70.3181	780	36.6	368.956	41.3173	40.9	69.1718	43.73	48.5194		61.854	71.0751	780	36.8	368.957	41.7826	40.9	68.7061	37.3574	47.1057		61.851	71.8293	778	37.2	368.947	42.4318	40.9	67.1851	35.7398	43.0004		61.936	71.981	800	38	368.82	44.4284	40.9	70.7381	37.9535	46.1885
62.139	70.3947	782	36.6	369.915	41.3165	41	69.2049	43.7481	48.5527		62.136	71.1117	782	36.8	369.917	41.7099	41	68.7479	37.3666	47.1442		62.136	71.9058	780	37.2	369.907	42.2105	41	67.229	35.7437	43.0364		62.079	72.039	802	37.9	369.816	44.3084	41	70.7806	37.9575	46.2221
62.282	70.4367	784	36.6	370.874	41.2466	41.1	69.238	43.7661	48.586		62.279	71.205	784	36.8	370.876	41.6387	41.1	68.7898	37.3758	47.1826		62.277	71.9931	782	37.2	370.87	42.2063	41.1	67.2727	35.7475	43.0723		62.221	72.1003	804	37.9	370.816	44.2855	41.1	70.823	37.9614	46.2558
62.42	70.5193	786	36.6	371.994	41.1551	41.2	69.2711	43.7842	48.6193		62.423	71.2751	786	36.8	371.996	41.5365	41.2	68.8315	37.385	47.221		62.419	72.0774	784	37.2	371.994	42.1301	41.2	67.3165	35.7515	43.1082		62.505	72.1591			371.816	44.1482	41.2	70.8654	37.9653	46.2894
62.707	70.5721	788	36.6	372.953	41.1042	41.3	69.304	43.8022	48.6524		62.708	71.3406	788	36.8	372.955	41.4342	41.3	68.8732	37.3941	47.2593		62.705	72.138	786	37.2	372.955	42.0629	41.3	67.3602	35.7554	43.1441		62.648	72.2493			372.815	44.068	41.3	70.9079	37.9692	46.323
62.851	70.6073	790	36.6	373.913	41.0934	41.4	69.3368	43.8203	48.6856		62.848	71.404	790	36.8	373.915	41.3253	41.4	68.9149	37.4033	47.2976		62.846	72.2298	788	37.2	373.915	41.9535	41.4	67.404	35.7593	43.1799		62.932	72.2953			373.816	43.9763	41.4	70.9504	37.9731	46.3565
63.135	70.6846	792	36.6	374.873	40.9973	41.5	69.3696	43.8383	48.7186		63.134	71.4878	792	36.8	374.874	41.2717	41.5	68.9565	37.4125	47.3358		63.131	72.3039	790	37.2	374.874	41.8564	41.5	67.4478	35.7632	43.2157		63.074	72.3861			374.814	43.919	41.5	70.9928	37.977	46.3901
63.276	70.7306	794	36.6	375.993	40.9288	41.6	69.4023	43.8558	48.7516		63.276	71.5717	794	36.8	375.993	41.0641	41.6	68.9981	37.4216	47.374		63.274	72.3764	792	37.2	375.994	41.79	41.6	67.4914	35.7671	43.2515		63.217	72.4357			375.813	43.8042	41.6	71.0351	37.9809	46.4236
63.56	70.7994	796	36.6	376.956	40.8779	41.7	69.435	43.8738	48.7846		63.559	71.6511	796	36.8	376.952	41.0477	41.7	69.0395	37.4308	47.4122		63.558	72.4476	794	37.2	376.953	41.6406	41.7	67.5349	35.771	43.2873		63.501	72.5193			376.813	43.7295	41.7	71.0773	37.9847	46.4571
63.705	70.8551	798	36.5	377.919	40.836	41.8	69.4676	43.8918	48.8175		63.701	71.7121	798	36.8	377.912	40.9301	41.8	69.081	37.44	47.4503		63.701	72.5202	796	37.2	377.913	41.4643	41.8	67.5784	35.7749	43.323		63.643	72.5625			377.813	43.7755	41.8	71.1194	37.9886	46.4905
63.844	70.9242	800	36.5	378.88	40.7835	41.9	69.5001	43.9098	48.8503		63.844	71.8052	800	36.8	378.872	40.8916	41.9	69.1225	37.4491	47.4884		63.841	72.6066	798	37.2	378.872	41.3992	41.9	67.6219	35.7788	43.3587		63.928	72.6368			378.811	43.6491	41.9	71.1616	37.9925	46.5239
64.127	70.9737	802	36.5	379.999	40.6853	42	69.5327	43.9278	48.8831		64.13	71.8559	802	36.7	379.994	40.811	42	69.1638	37.4583	47.5264		64.126	72.6923	800	37.2	379.991	41.3666	42	67.6653	35.7827	43.3943		64.07	72.6816			379.813	43.5628	42	71.2037	37.9964	46.5573
64.272	71.0671	804	36.6	380.959	40.7296	42.1	69.5652	43.9458	48.9158		64.27	71.9282	804	36.7	380.958	40.7601	42.1	69.205	37.4675	47.5644		64.269	72.7743	802	37.2	380.951	41.3225	42.1	67.7085	35.7866	43.43		64.355	72.766			380.812	43.4247	42.1	71.2459	38.0002	46.5907
64.556	71.0973	806	36.6	381.919	40.7283	42.2	69.5977	43.9638	48.9485		64.555	72.0327	806	36.7	381.92	40.6908	42.2	69.2462	37.4766	47.6024		64.554	72.8456	804	37.2	381.91	41.295	42.2	67.7518	35.7905	43.4656		64.497	72.8292			381.813	43.3325	42.2	71.2879	38.0041	46.624
64.7	71.1674	808	36.5	382.878	40.6493	42.3	69.63	43.9812	48.9811		64.697	72.102	808	36.7	382.879	40.632	42.3	69.2875	37.4858	47.6403		64.696	72.9292	806	37.2	382.87	41.283	42.3	67.7951	35.7944	43.5011		64.638	72.8971			382.811	43.2056	42.3	71.33	38.0079	46.6574
64.84	71.1938	810	36.5	383.998	40.5565	42.4	69.6624	43.9992	49.0136		64.841	72.185	810	36.7	383.999	40.5888	42.4	69.3288	37.4949	47.6781		64.837	72.9955	808	37.2	383.989	41.2456	42.4	67.8384	35.7983	43.5366		64.923	72.9697			383.81	43.1248	42.4	71.3719	38.0118	46.6906
65.125	71.2803	812	36.5	384.957	40.5684	42.5	69.6947	44.0171	49.0461		65.126	72.2531	812	36.7	384.957	40.5475	42.5	69.3701	37.504	47.716		65.121	73.0372	810	37.2	384.949	41.1741	42.5	67.8816	35.8023	43.5721		65.066	73.0109			384.811	43.1537	42.5	71.4138	38.0156	46.7238
65.267	71.3111	814	36.5	385.917	40.5545	42.6	69.727	44.0346	49.0786		65.266	72.316	814	36.7	385.917	40.5063	42.6	69.4112	37.5132	47.7537		65.265	73.1152	812	37.2	385.908	41.0977	42.6	67.9247	35.8062	43.6076		65.35	73.1074			385.81	43.1075	42.6	71.4557	38.0194	46.757
65.553	71.4022	816	36.4	386.876	40.4619	42.7	69.7592	44.0525	49.111		65.552	72.3783	816	36.7	386.877	40.5005	42.7	69.4522	37.5223	47.7915		65.549	73.2046	814	37.2	386.868	41.0222	42.7	67.9678	35.8101	43.6431		65.492	73.1487			386.809	42.9168	42.7	71.4976	38.0232	46.7902
65.691	71.4473	818	36.5	387.996	40.3563	42.8	69.7913	44.0704	49.1433		65.691	72.4522	818	36.7	387.996	40.4551	42.8	69.4932	37.5315	47.8292		65.692	73.2916	816	37.2	387.987	40.9503	42.8	68.0108	35.814	43.6784		65.634	73.2035			387.81	43.0035	42.8	71.5395	38.0271	46.8233
65.837	71.5173	820	36.4	388.955	40.2863	42.9	69.8234	44.0878	49.1756		65.836	72.5117	820	36.7	388.955	40.408	42.9	69.5342	37.5406	47.8668		65.832	73.3508	818	37.2	388.949	40.8574	42.9	68.0539	35.8179	43.7138		65.919	73.259			388.809	42.9688	42.9	71.5812	38.0309	46.8564
66.121	71.5553	822	36.5	389.914	40.1932	43	69.8554	44.1057	49.2078		66.122	72.5963	822	36.7	389.915	40.3527	43	69.5751	37.5497	47.9044		66.118	73.4101	820	37.1	389.913	40.7773	43	68.0969	35.8218	43.7492		66.061	73.3263			389.808	42.911	43	71.6228	38.0347	46.8895
66.262	71.6413	824	36.6	390.874	40.1659	43.1	69.8874	44.1236	49.24		66.262	72.6769	824	36.7	390.874	40.2697	43.1	69.6158	37.5589	47.942		66.259	73.5186	822	37.1	390.875	40.6651	43.1	68.1398	35.8257	43.7845		66.345	73.3851			390.807	42.8416	43.1	71.6643	38.0384	46.9226
66.548	71.6766	826	36.6	391.992	40.1617	43.2	69.9194	44.141	49.2721		66.549	72.7391	826	36.7	391.994	40.195	43.2	69.6565	37.568	47.9795		66.543	73.588	824	37.1	391.994	40.6169	43.2	68.1827	35.8296	43.8198		66.489	73.4528			391.807	42.8647	43.2	71.706	38.0422	46.9556
66.691	71.7503	828	36.6	392.952	40.1521	43.3	69.9513	44.1589	49.3041		66.69	72.7943	828	36.7	392.954	40.1459	43.3	69.6973	37.5771	48.017		66.687	73.6573	826	37.1	392.954	40.5288	43.3	68.2255	35.8336	43.855		66.63	73.5159			392.808	42.7316	43.3	71.7478	38.046	46.9886
66.832	71.7914	830	36.6	393.911	40.0948	43.4	69.9831	44.1763	49.3361		66.831	72.8795	830	36.7	393.913	40.0664	43.4	69.7381	37.5862	48.0544		66.829	73.7492	828	37.1	393.913	40.4389	43.4	68.2685	35.8375	43.8903		66.914	73.5837			393.807	42.7605	43.4	71.7895	38.0498	47.0216
67.116	71.8433	832	36.4	394.875	40.0536	43.5	70.0148	44.1941	49.3681		67.117	72.9448	832	36.7	394.873	40.0301	43.5	69.7789	37.5954	48.0918		67.112	73.8042	830	37.1	394.873	40.3871	43.5	68.3113	35.8414	43.9254		67.056	73.639			394.806	42.5867	43.5	71.831	38.0535	47.0545
67.258	71.9115	834	36.4	395.998	39.9908	43.6	70.0465	44.2115	49.4		67.259	73.0313	834	36.7	395.992	39.9405	43.6	69.8195	37.6045	48.1292		67.255	73.8827	832	37.1	395.992	40.2672	43.6	68.3541	35.8453	43.9606		67.341	73.7112			395.805	42.6852	43.6	71.8725	38.0572	47.0874
67.543	71.9555	836	36.4	396.96	39.9135	43.7	70.0781	44.2293	49.4318		67.543	73.0776	836	36.7	396.951	39.8798	43.7	69.86	37.6136	48.1665		67.539	73.9546	834	37.1	396.951	40.1775	43.7	68.3967	35.8492	43.9957		67.483	73.7762			396.805	42.6215	43.7	71.9138	38.061	47.1203
67.686	72.031	838	36.4	397.919	39.8621	43.8	70.1096	44.2467	49.4636		67.684	73.1644	838	36.7	397.912	39.8155	43.8	69.9005	37.6227	48.2037		67.682	74.0167	836	37.1	397.911	40.1317	43.8	68.4393	35.8531	44.0308		67.624	73.8402			397.804	42.4706	43.8	71.9553	38.0647	47.1532
67.828	72.0634	840	36.4	398.879	39.7924	43.9	70.1411	44.2645	49.4954		67.827	73.2309	840	36.7	398.876	39.7793	43.9	69.941	37.6318	48.241		67.824	74.1164	838	37.1	398.871	40.0018	43.9	68.4819	35.8571	44.0659		67.911	73.9167			398.804	42.4068	43.9	71.9967	38.0684	47.186
68.111	72.146	842	36.4	399.998	39.7628	44	70.1727	44.2818	49.527		68.111	73.3015	842	36.7	399.999	39.751	44	69.9814	37.6409	48.2782		68.11	74.1727	840	37.1	399.99	39.9036	44	68.5245	35.861	44.1009		68.052	73.9822			399.804	42.4126	44	72.0381	38.0721	47.2188
68.254	72.1973	844	36.4	400.958	39.757	44.1	70.2043	44.2991	49.5587		68.253	73.4118	844	36.7	400.959	39.6452	44.1	70.0216	37.65	48.3153		68.25	74.241	842	37.1	400.949	39.9128	44.1	68.5669	35.8649	44.1359		68.337	74.0054			400.803	42.308	44.1	72.0795	38.0758	47.2516
68.537	72.2751	846	36.4	401.918	39.6865	44.2	70.2357	44.3169	49.5902		68.536	73.4855	846	36.7	401.919	39.6209	44.2	70.0618	37.6591	48.3524		68.535	74.3202	844	37.1	401.908	39.8204	44.2	68.6093	35.8688	44.1709		68.479	74.0831			401.803	42.2498	44.2	72.1207	38.0795	47.2843
68.682	72.3262	848	36.4	402.877	39.6436	44.3	70.267	44.3342	49.6218		68.679	73.5413	848	36.7	402.878	39.5305	44.3	70.102	37.6682	48.3895		68.679	74.3859	846	37.1	402.868	39.7964	44.3	68.6517	35.8727	44.2059		68.621	74.1643			402.803	42.2033	44.3	72.1618	38.0831	47.3171
68.822	72.3797	850	36.4	403.996	39.5538	44.4	70.2984	44.352	49.6532		68.821	73.6073	850	36.7	403.998	39.4011	44.4	70.1422	37.6773	48.4265		68.82	74.4666	848	37.1	403.987	39.7003	44.4	68.694	35.8767	44.2408		68.906	74.2145			403.802	42.1393	44.4	72.203	38.0868	47.3498
69.109	72.419	852	36.4	404.955	39.5318	44.5	70.3297	44.3693	49.6846		69.107	73.6783	852	36.7	404.957	39.3864	44.5	70.1823	37.6864	48.4635		69.104	74.5643	850	37.1	404.947	39.6673	44.5	68.7362	35.8806	44.2757		69.049	74.2585			404.803	42.0111	44.5	72.2442	38.0904	47.3824
69.247	72.5063	854	36.4	405.915	39.4925	44.6	70.361	44.3866	49.716		69.249	73.7401	854	36.7	405.917	39.3203	44.6	70.2223	37.6955	48.5004		69.246	74.6447	852	37.1	405.906	39.5677	44.6	68.7784	35.8845	44.3105		69.333	74.3145			405.802	41.9587	44.6	72.2855	38.0941	47.4151
69.535	72.527	856	36.4	406.874	39.4601	44.7	70.3923	44.4039	49.7473		69.534	73.8149	856	36.7	406.876	39.2749	44.7	70.2624	37.7046	48.5373		69.53	74.7112	854	37.1	406.869	39.5661	44.7	68.8205	35.8884	44.3453		69.475	74.3794			406.802	41.9295	44.7	72.3267	38.0977	47.4476
69.677	72.5933	858	36.3	407.994	39.5011	44.8	70.4234	44.4216	49.7786		69.675	73.8958	858	36.7	407.996	39.2368	44.8	70.3025	37.7137	48.5742		69.674	74.7708	856	37.1	407.992	39.4697	44.8	68.8628	35.8924	44.3801		69.616	74.4354			407.801	41.6902	44.8	72.3678	38.1013	47.4802
69.959	72.6395	860	36.4	408.953	39.4871	44.9	70.4545	44.4389	49.8098		69.96	73.96	860	36.7	408.954	39.2233	44.9	70.3427	37.7228	48.611		69.958	74.8461	858	37.1	408.955	39.3709	44.9	68.905	35.8963	44.4149		69.901	74.5096			408.801	41.6785	44.9	72.4088	38.105	47.5127
70.102	72.7243	862	36.3	409.913	39.4408	45	70.4856	44.4561	49.8409		70.103	74.022	862	36.7	409.914	39.1726	45	70.3827	37.7318	48.6478		70.1	74.9255	860	37.1	409.915	39.3328	45	68.9471	35.9002	44.4496		70.044	74.6			409.802	41.6025	45	72.4498	38.1086	47.5453
70.246	72.7604	864	36.3	410.872	39.395	45.1	70.5165	44.4734	49.872		70.244	74.089	864	36.7	410.873	39.1249	45.1	70.4227	37.7409	48.6845		70.242	75.0138	862	37.1	410.874	39.2575	45.1	68.9891	35.9041	44.4843		70.327	74.6371			410.803	41.4914	45.1	72.4909	38.1122	47.5778
70.529	72.8205	866	36.4	411.992	39.2759	45.2	70.5474	44.4906	49.9031		70.53	74.163	866	36.7	411.993	39.0657	45.2	70.4625	37.75	48.7212		70.527	75.078	864	37.1	411.994	39.1376	45.2	69.031	35.9081	44.519		70.47	74.7182			411.801	41.4855	45.2	72.5319	38.1158	47.6102
70.673	72.8834	868	36.4	412.955	39.2307	45.3	70.5782	44.5083	49.9341		70.671	74.2379	868	36.6	412.952	39.0251	45.3	70.5024	37.7591	48.7578		70.668	75.1575	866	37.1	412.952	39.081	45.3	69.073	35.912	44.5536		70.754	74.7671			412.8	41.5148	45.3	72.5729	38.1193	47.6427
70.954	72.9473	870	36.4	413.917	39.247	45.4	70.609	44.5255	49.965		70.955	74.2843	870	36.6	413.911	38.985	45.4	70.5422	37.7681	48.7944		70.954	75.2252	868	37.1	413.912	39.0626	45.4	69.1149	35.9159	44.5883		70.896	74.8284			413.8	41.4094	45.4	72.6137	38.1229	47.6751
71.099	73.0032	872	36.4	414.88	39.1646	45.5	70.6398	44.5427	49.9959		71.098	74.3583	872	36.6	414.871	38.9848	45.5	70.5819	37.7772	48.831		71.095	75.2903	870	37.1	414.872	39.027	45.5	69.1567	35.9198	44.6228		71.039	74.8985			414.799	41.3801	45.5	72.6544	38.1265	47.7074
71.241	73.0473	874	36.4	415.999	39.0985	45.6	70.6707	44.5599	50.0267		71.24	74.4041	874	36.6	415.99	38.8925	45.6	70.6215	37.7863	48.8676		71.237	75.3713	872	37.1	415.991	39.015	45.6	69.1984	35.9237	44.6574		71.322	74.9603			415.8	41.3156	45.6	72.6952	38.13	47.7398
71.525	73.106	876	36.4	416.958	39.0169	45.7	70.7014	44.5771	50.0575		71.525	74.4808	876	36.6	416.954	38.8561	45.7	70.6612	37.7953	48.904		71.522	75.4503	874	37.1	416.95	38.9339	45.7	69.2402	35.9277	44.6919		71.465	75.028			416.799	41.2922	45.7	72.7361	38.1336	47.7721
71.666	73.1535	878	36.4	417.918	38.9862	45.8	70.7321	44.5943	50.0883		71.665	74.5761	878	36.6	417.917	38.7951	45.8	70.7008	37.8044	48.9405		71.665	75.5285	876	37.1	417.91	38.9018	45.8	69.282	35.9316	44.7264		71.75	75.0829			417.799	41.2922	45.8	72.777	38.1371	47.8044
71.953	73.2176	880	36.4	418.877	38.9766	45.9	70.7626	44.6115	50.119		71.951	74.6316	880	36.6	418.879	38.7442	45.9	70.7405	37.8134	48.9769		71.949	75.5795	878	37	418.869	38.8851	45.9	69.3239	35.9355	44.7609		71.893	75.1363			418.8	41.1514	45.9	72.8177	38.1407	47.8367
72.094	73.2413	882	36.4	419.997	39.0324	46	70.7933	44.6286	50.1496		72.093	74.7131	882	36.6	419.998	38.6738	46	70.78	37.8225	49.0133		72.091	75.6545	880	37	419.989	38.8362	46	69.3656	35.9395	44.7953		72.034	75.195			419.797	41.0868	46	72.8583	38.1442	47.8689
72.237	73.3102	884	36.4	420.956	39.0213	46.1	70.8238	44.6458	50.1802		72.237	74.76	884	36.6	420.957	38.6516	46.1	70.8194	37.8316	49.0496		72.234	75.7316	882	37	420.948	38.8115	46.1	69.4071	35.9434	44.8297		72.319	75.2663			420.797	40.8576	46.1	72.8987	38.1478	47.9011
72.522	73.3477	886	36.4	421.916	38.9765	46.2	70.8542	44.663	50.2107		72.521	74.8312	886	36.6	421.917	38.535	46.2	70.8588	37.8406	49.0859		72.519	75.7939	884	37	421.907	38.7808	46.2	69.4486	35.9473	44.8641		72.46	75.3148			421.796	40.9634	46.2	72.9393	38.1513	47.9333
72.663	73.4361	888	36.3	422.875	38.922	46.3	70.8846	44.6801	50.2412		72.661	74.9374	888	36.6	422.876	38.5112	46.3	70.8982	37.8496	49.1221		72.661	75.8565	886	37	422.867	38.6714	46.3	69.4901	35.9513	44.8984		72.746	75.3778			422.797	40.9399	46.3	72.9798	38.1548	47.9655
72.948	73.4458	890	36.3	423.995	38.9144	46.4	70.915	44.6972	50.2716		72.947	74.9944	890	36.6	423.996	38.4632	46.4	70.9376	37.8587	49.1584		72.944	75.9234	888	37	423.987	38.5942	46.4	69.5315	35.9552	44.9327		72.888	75.4435			423.796	40.7751	46.4	73.0203	38.1583	47.9976
73.089	73.5303	892	36.3	424.954	38.8957	46.5	70.9454	44.7144	50.302		73.089	75.0545	892	36.6	424.955	38.3694	46.5	70.9768	37.8677	49.1945		73.086	76.0149	890	37	424.947	38.6052	46.5	69.5729	35.9591	44.967		73.031	75.5195			424.797	40.8458	46.5	73.0608	38.1618	48.0298
73.232	73.5544	894	36.2	425.914	38.8391	46.6	70.9758	44.7315	50.3323		73.231	75.1323	894	36.6	425.915	38.3143	46.6	71.016	37.8768	49.2307		73.23	76.082	892	36.9	425.91	38.5441	46.6	69.6142	35.9631	45.0012		73.314	75.5695			425.795	40.7987	46.6	73.1012	38.1653	48.0619
73.516	73.6338	896	36.3	426.873	38.829	46.7	71.0059	44.7486	50.3626		73.514	75.2104	896	36.6	426.874	38.2268	46.7	71.0552	37.8858	49.2668		73.513	76.1425	894	37	426.873	38.4883	46.7	69.6555	35.967	45.0355		73.456	75.6471			426.795	40.6927	46.7	73.1416	38.1688	48.0939
73.658	73.6762	898	36.3	427.993	38.8257	46.8	71.036	44.7652	50.3929		73.657	75.2716	898	36.6	427.994	38.145	46.8	71.0944	37.8948	49.3028		73.655	76.2198	896	36.9	427.994	38.3979	46.8	69.6969	35.9709	45.0697		73.742	75.7275			427.795	40.6278	46.8	73.182	38.1723	48.126
73.94	73.7345	900	36.2	428.951	38.6798	46.9	71.0661	44.7823	50.423		73.945	75.3501	900	36.6	428.953	38.0956	46.9	71.1337	37.9039	49.3388		73.94	76.2751	898	36.9	428.953	38.2674	46.9	69.7382	35.9748	45.1038		73.884	75.7724			428.793	40.563	46.9	73.2224	38.1758	48.158
74.082	73.77	902	36.2	429.911	38.6767	47	71.0961	44.7994	50.4532		74.085	75.4072	902	36.6	429.913	37.9829	47	71.1728	37.9129	49.3748		74.082	76.3289	900	36.9	429.913	38.2335	47	69.7794	35.9788	45.138		74.026	75.8464			429.796	40.5158	47	73.2628	38.1793	48.19
74.228	73.8165	904	36.2	430.873	38.564	47.1	71.1262	44.8165	50.4832		74.227	75.4815	904	36.7	430.872	37.8918	47.1	71.2118	37.9219	49.4107		74.224	76.4104	902	36.9	430.872	38.2007	47.1	69.8205	35.9827	45.1721		74.311	75.9004			430.797	40.4331	47.1	73.3031	38.1827	48.2219
74.513	73.8862	906	36.2	431.997	38.517	47.2	71.1561	44.8336	50.5133		74.514	75.5346	906	36.7	431.992	37.8337	47.2	71.2508	37.9309	49.4466		74.51	76.489	904	36.9	431.992	38.1466	47.2	69.8616	35.9866	45.2061		74.452	75.9427			431.796	40.5217	47.2	73.3433	38.1862	48.2539
74.654	73.9164	908	36.2	432.96	38.4919	47.3	71.186	44.8501	50.5433		74.653	75.6216	908	36.7	432.951	37.8585	47.3	71.2897	37.94	49.4825		74.651	76.5632	906	36.9	432.951	38.0547	47.3	69.9027	35.9906	45.2402		74.737	76.0155			432.799	40.3622	47.3	73.3834	38.1897	48.2858
74.938	73.9971	910	36.2	433.919	38.4203	47.4	71.216	44.8672	50.5732		74.941	75.6868	910	36.7	433.91	37.7757	47.4	71.3286	37.949	49.5183		74.935	76.6323	908	36.9	433.911	38.0434	47.4	69.9437	35.9945	45.2742		74.878	76.0505			433.796	40.309	47.4	73.4235	38.1931	48.3177
75.08	74.0346	912	36.2	434.879	38.3794	47.5	71.2459	44.8842	50.6031		75.08	75.7439	912	36.7	434.871	37.8035	47.5	71.3674	37.958	49.5541		75.079	76.7102	910	36.9	434.871	38.0063	47.5	69.9847	35.9984	45.3082		75.022	76.1192			434.795	40.2972	47.5	73.4634	38.1966	48.3495
75.222	74.099	914	36.2	435.998	38.3098	47.6	71.2757	44.9013	50.6329		75.223	75.8119	914	36.7	435.994	37.7223	47.6	71.4062	37.967	49.5898		75.221	76.7584	912	36.9	435.99	37.9326	47.6	70.0256	36.0024	45.3421		75.306	76.1819			435.796	40.1375	47.6	73.5036	38.2	48.3813
75.508	74.1379	916	36.2	436.958	38.276	47.7	71.3055	44.9178	50.6627		75.504	75.8998	916	36.7	436.958	37.707	47.7	71.445	37.976	49.6255		75.505	76.8417	914	36.9	436.949	37.8971	47.7	70.0665	36.0063	45.3761		75.449	76.2331			436.795	40.0545	47.7	73.5437	38.2034	48.4131
75.65	74.2309	918	36.2	437.917	38.2422	47.8	71.3352	44.9349	50.6924		75.648	75.9557	918	36.7	437.918	37.7089	47.8	71.4839	37.985	49.6612		75.648	76.9128	916	36.9	437.908	37.8098	47.8	70.1075	36.0102	45.41		75.733	76.2839			437.794	40.1197	47.8	73.5837	38.2069	48.4449
75.936	74.2569	920	36.2	438.876	38.1807	47.9	71.3649	44.9519	50.7221		75.936	76.0119	920	36.7	438.877	37.6685	47.9	71.5227	37.994	49.6968		75.932	76.9745	918	36.9	438.868	37.8211	47.9	70.1484	36.0142	45.4438		75.875	76.3455			438.793	40.0012	47.9	73.6236	38.2103	48.4766
76.077	74.3201	922	36.2	439.996	38.1739	48	71.3946	44.9684	50.7518		76.076	76.0685	922	36.4	439.997	37.6298	48	71.5614	38.003	49.7324		76.074	77.0715	920	36.9	439.987	37.7726	48	70.1892	36.0181	45.4777		76.016	76.3911			439.793	40.0012	48	73.6635	38.2137	48.5084
76.361	74.3385	924	36.2	440.955	38.1214	48.1	71.4242	44.9854	50.7814		76.362	76.1294	924	36.4	440.956	37.5901	48.1	71.6	38.012	49.7679		76.358	77.1613	922	36.9	440.947	37.6829	48.1	70.23	36.0221	45.5115		76.301	76.4821			440.793	40.0071	48.1	73.7034	38.2171	48.5401
76.504	74.4119	926	36.2	441.915	38.1456	48.2	71.4538	45.0019	50.8109		76.502	76.207	926	36.4	441.916	37.4547	48.2	71.6386	38.021	49.8034		76.5	77.2195	924	37.1	441.906	37.6759	48.2	70.2706	36.026	45.5453		76.444	76.5435			441.792	39.9775	48.2	73.7434	38.2206	48.5718
76.645	74.4463	928	36.2	442.874	38.0969	48.3	71.4833	45.0189	50.8404		76.645	76.2804	928	36.4	442.875	37.4466	48.3	71.6772	38.03	49.8389		76.642	77.2775	926	36.9	442.866	37.6302	48.3	70.3113	36.0299	45.579		76.727	76.6083			442.795	39.8707	48.3	73.7833	38.224	48.6034
76.93	74.539	930	36.2	443.993	38.1337	48.4	71.5128	45.0359	50.8698		76.926	76.3742	930	36.4	443.994	37.4013	48.4	71.7156	38.039	49.8743		76.927	77.3279	928	36.9	443.991	37.5378	48.4	70.3518	36.0339	45.6127		76.871	76.6688			443.792	39.8589	48.4	73.8231	38.2274	48.635
77.073	74.5611	932	36.2	444.953	38.1255	48.5	71.5423	45.0524	50.8993		77.07	76.4173	932	36.4	444.953	37.3712	48.5	71.754	38.048	49.9097		77.069	77.3863	930	37	444.953	37.4538	48.5	70.3923	36.0378	45.6464		77.154	76.7254			444.793	39.8292	48.5	73.8629	38.2308	48.6666
77.356	74.6467	934	36.2	445.912	38.082	48.6	71.5718	45.0694	50.9286		77.353	76.4884	934	36.5	445.913	37.3419	48.6	71.7923	38.057	49.9451		77.353	77.4609	932	36.9	445.914	37.4053	48.6	70.4328	36.0418	45.6801		77.297	76.7808			445.792	39.7045	48.6	73.9025	38.2342	48.6982
77.499	74.6757	936	36.2	446.872	38.0779	48.7	71.6012	45.0858	50.9579		77.496	76.5435	936	36.4	446.872	37.2722	48.7	71.8307	38.066	49.9804		77.497	77.5463	934	36.9	446.874	37.3588	48.7	70.4734	36.0457	45.7137		77.439	76.8455			446.796	39.7045	48.7	73.9423	38.2376	48.7297
77.641	74.7344	938	36.2	447.991	38.0643	48.8	71.6305	45.1028	50.9872		77.641	76.6007	938	36.4	447.992	37.2656	48.8	71.8691	38.075	50.0157		77.638	77.6069	936	36.9	447.993	37.3065	48.8	70.514	36.0496	45.7473		77.723	76.8871			447.795	39.7995	48.8	73.9822	38.241	48.7612
77.927	74.7849	940	36.2	448.953	37.9806	48.9	71.6598	45.1192	51.0164		77.924	76.6781	940	36.4	448.951	37.2141	48.9	71.9075	38.0839	50.0509		77.923	77.6811	938	36.9	448.952	37.3036	48.9	70.5546	36.0536	45.7809		77.866	76.9457			448.797	39.5737	48.9	74.022	38.2443	48.7927
78.068	74.8345	942	36.2	449.915	37.938	49	71.689	45.1357	51.0455		78.065	76.7391	942	36.4	449.911	37.1689	49	71.9458	38.0929	50.0861		78.064	77.7538	940	36.9	449.911	37.2437	49	70.5951	36.0575	45.8144		78.151	77.0127			449.795	39.5201	49	74.0616	38.2477	48.8242
78.353	74.8827	944	36.2	450.879	37.8826	49.1	71.7181	45.1526	51.0746		78.352	76.8144	944	36.4	450.871	37.1192	49.1	71.9839	38.1019	50.1213		78.349	77.8006	942	36.9	450.87	37.1928	49.1	70.6355	36.0614	45.8479		78.293	77.0752			450.795	39.3772	49.1	74.1012	38.2511	48.8556
78.494	74.934	946	36.2	451.998	37.8456	49.2	71.7471	45.169	51.1037		78.492	76.8689	946	36.4	451.99	37.0862	49.2	72.022	38.1108	50.1564		78.491	77.8804	944	36.9	451.99	37.1757	49.2	70.6759	36.0654	45.8814		78.435	77.1428			451.797	39.3831	49.2	74.1406	38.2544	48.887
78.637	74.9586	948	36.2	452.958	37.8451	49.3	71.7761	45.186	51.1327		78.633	76.9472	948	36.4	452.951	37.0377	49.3	72.0602	38.1198	50.1915		78.633	77.9532	946	36.9	452.949	37.1286	49.3	70.7162	36.0693	45.9149		78.719	77.2133			452.796	39.4665	49.3	74.18	38.2578	48.9184
78.921	75.0007	950	36.2	453.917	37.7705	49.4	71.8051	45.2024	51.1617		78.92	76.9909	950	36.4	453.914	37.0136	49.4	72.0983	38.1288	50.2265		78.919	78.0186	948	36.9	453.909	37.133	49.4	70.7564	36.0733	45.9483		78.861	77.2629			453.796	39.3474	49.4	74.2195	38.2612	48.9497
79.063	75.101	952	36.2	454.877	37.7653	49.5	71.8341	45.2188	51.1906		79.06	77.0654	952	36.4	454.878	36.9604	49.5	72.1363	38.1377	50.2615		79.061	78.1118	950	36.9	454.869	37.0712	49.5	70.7965	36.0772	45.9817		79.146	77.3169			454.795	39.401	49.5	74.2589	38.2645	48.9811
79.349	75.129	954	36.2	455.996	37.7302	49.6	71.8632	45.2357	51.2195		79.345	77.1172	954	36.4	455.997	36.9134	49.6	72.1744	38.1467	50.2965		79.346	78.1753	952	36.9	455.988	37.0299	49.6	70.8366	36.0812	46.0151		79.289	77.3651			455.797	39.3891	49.6	74.2984	38.2679	49.0124
79.488	75.2191	956	36.2	456.956	37.7261	49.7	71.8921	45.2521	51.2483		79.488	77.178	956	36.4	456.957	36.8953	49.7	72.2124	38.1557	50.3314		79.487	78.2398	954	36.9	456.948	36.9205	49.7	70.8767	36.0851	46.0484		79.431	77.4225			456.795	39.2878	49.7	74.3377	38.2712	49.0437
79.634	75.2384	958	36.2	457.916	37.6861	49.8	71.921	45.2685	51.2771		79.63	77.2611	958	36.4	457.917	36.8356	49.8	72.2504	38.1646	50.3663		79.63	78.3123	956	36.9	457.907	36.8455	49.8	70.9169	36.089	46.0817		79.714	77.4943			457.795	39.2221	49.8	74.377	38.2746	49.0749
79.914	75.3294	960	36.2	458.875	37.6607	49.9	71.9499	45.2854	51.3058		79.913	77.3304	960	36.4	458.876	36.7952	49.9	72.2884	38.1736	50.4012		79.914	78.3725	958	36.9	458.867	36.8751	49.9	70.957	36.093	46.115		79.858	77.5466			458.795	39.246	49.9	74.4163	38.2779	49.1061
80.059	75.3463	962	36.2	459.995	37.5718	50	71.9788	45.3017	51.3345		80.057	77.3882	962	36.4	459.996	36.7351	50	72.3262	38.1825	50.436		80.056	78.4311	960	36.9	459.985	36.7741	50	70.997	36.0969	46.1483		80.141	77.6073			459.794	39.1505	50	74.4556	38.2812	49.1374
80.344	75.4408	964	36.2	460.954	37.4968	50.1	72.0076	45.3181	51.3632		80.342	77.4683	964	36.4	460.955	36.6632	50.1	72.364	38.1915	50.4708		80.34	78.4889	962	36.9	460.945	36.8024	50.1	71.0368	36.1009	46.1815		80.284	77.679			460.793	39.0729	50.1	74.4949	38.2846	49.1686
80.483	75.4557	966	36.2	461.914	37.5228	50.2	72.0362	45.3344	51.3918		80.484	77.5266	966	36.4	461.915	36.6644	50.2	72.4018	38.2004	50.5055		80.483	78.5647	964	36.9	461.908	36.7059	50.2	71.0767	36.1048	46.2147		80.426	77.7321			461.792	39.0848	50.2	74.5342	38.2879	49.1997
80.63	75.5053	968	36.2	462.872	37.4894	50.3	72.0648	45.3513	51.4203		80.627	77.5683	968	36.4	462.874	36.623	50.3	72.4395	38.2094	50.5403		80.626	78.6244	966	36.9	462.871	36.6437	50.3	71.1166	36.1087	46.2479		80.71	77.7704			462.793	38.9832	50.3	74.5734	38.2912	49.2309
80.912	75.5406	970	36.2	463.992	37.4699	50.4	72.0933	45.3676	51.4489		80.909	77.6326	970	36.4	463.994	36.5625	50.4	72.4773	38.2183	50.5749		80.909	78.7001	968	36.9	463.994	36.6766	50.4	71.1563	36.1127	46.281		80.852	77.8144			463.792	38.9892	50.4	74.6124	38.2946	49.262
81.054	75.5784	972	36.1	464.951	37.4081	50.5	72.1218	45.384	51.4773		81.052	77.7036	972	36.4	464.953	36.5483	50.5	72.5149	38.2272	50.6096		81.053	78.7813	970	36.9	464.953	36.7125	50.5	71.196	36.1166	46.3141		81.136	77.9004			464.792	39.037	50.5	74.6514	38.2979	49.2931
81.34	75.601	974	36.2	465.911	37.3757	50.6	72.1503	45.4003	51.5057		81.336	77.7709	974	36.4	465.913	36.5478	50.6	72.5525	38.2362	50.6442		81.336	78.8504	972	36.9	465.913	36.5898	50.6	71.2357	36.1206	46.3472		81.28	77.9509			465.791	39.0071	50.6	74.6904	38.3012	49.3242
81.482	75.6856	976	36.2	466.871	37.3709	50.7	72.1787	45.4166	51.5341		81.48	77.8284	976	36.4	466.872	36.5309	50.7	72.5901	38.2451	50.6787		81.478	78.9065	974	36.9	466.872	36.5316	50.7	71.2754	36.1245	46.3802		81.422	77.983			466.79	38.8815	50.7	74.7295	38.3045	49.3552
81.623	75.7345	978	36.1	467.994	37.3675	50.8	72.2072	45.433	51.5624		81.622	77.9034	978	36.4	467.991	36.4308	50.8	72.6275	38.254	50.7133		81.62	78.9806	976	36.9	467.992	36.5675	50.8	71.315	36.1285	46.4133		81.705	78.0517			467.79	38.8336	50.8	74.7686	38.3078	49.3862
81.91	75.7877	980	36.1	468.958	37.3222	50.9	72.2358	45.4498	51.5907		81.908	77.9599	980	36.4	468.95	36.3808	50.9	72.6649	38.2629	50.7477		81.905	79.0248	978	36.9	468.951	36.4805	50.9	71.3546	36.1324	46.4463		81.848	78.095			468.792	38.9354	50.9	74.8076	38.3111	49.4172
82.049	75.8302	982	36.1	469.919	37.3143	51	72.2643	45.4661	51.6189		82.047	78.0281	982	36.4	469.909	36.3151	51	72.7023	38.2719	50.7822		82.048	79.0951	980	36.9	469.911	36.4629	51	71.3942	36.1364	46.4792		82.133	78.1555			469.79	38.8277	51	74.8465	38.3144	49.4482
82.335	75.8696	984	36.1	470.878	37.2467	51.1	72.2927	45.4824	51.6471		82.333	78.0838	984	36.4	470.871	36.3137	51.1	72.7397	38.2808	50.8166		82.332	79.1567	982	36.9	470.87	36.4013	51.1	71.4338	36.1403	46.5122		82.275	78.2345			470.773	38.6899	51.1	74.8853	38.3177	49.4791
82.475	75.942	986	36.1	471.998	37.2195	51.2	72.321	45.4987	51.6753		82.475	78.1418	986	36.4	471.994	36.2924	51.2	72.7772	38.2897	50.851		82.474	79.2299	984	36.9	471.989	36.403	51.2	71.4735	36.1442	46.5451		82.416	78.2779			471.778	38.7858	51.2	74.9243	38.321	49.51
82.762	75.9684	988	36.1	472.957	37.2052	51.3	72.3493	45.5149	51.7034		82.762	78.1911	988	36.4	472.958	36.2711	51.3	72.8146	38.2986	50.8853		82.759	79.3081	986	36.9	472.948	36.3595	51.3	71.5132	36.1482	46.578		82.702	78.3189			472.798	38.7618	51.3	74.9633	38.3243	49.541
82.905	76.0446	990	36.1	473.916	37.1766	51.4	72.3776	45.5312	51.7314		82.914	78.2824	990	36.4	473.917	36.2131	51.4	72.8519	38.3075	50.9196		82.902	79.3642	988	36.9	473.908	36.3156	51.4	71.5527	36.1521	46.6108		82.844	78.4112			473.8	38.7139	51.4	75.0022	38.3276	49.5718
83.047	76.0499	992	36.1	474.875	37.1568	51.5	72.4058	45.5475	51.7594		83.058	78.3495	992	36.4	474.877	36.2152	51.5	72.8892	38.3165	50.9539		83.042	79.4277	990	36.9	474.867	36.2561	51.5	71.5921	36.1561	46.6437		83.128	78.4685			474.797	38.6659	51.5	75.0411	38.3308	49.6027
83.329	76.1298	994	36.1	475.995	37.1427	51.6	72.434	45.5637	51.7874		83.336	78.4021	994	36.4	475.996	36.2166	51.6	72.9265	38.3254	50.9881		83.327	79.4843	992	36.9	475.987	36.2249	51.6	71.6315	36.16	46.6765		83.271	78.5004			475.796	38.6839	51.6	75.0799	38.3341	49.6335
83.472	76.1544	996	36.1	476.954	37.1043	51.7	72.462	45.58	51.8153		83.477	78.4961	996	36.4	476.956	36.1115	51.7	72.9638	38.3343	51.0223		83.47	79.5467	994	36.9	476.946	36.1387	51.7	71.6709	36.164	46.7092		83.554	78.5736			476.796	38.6959	51.7	75.1185	38.3374	49.6643
83.757	76.2273	998	36.1	477.914	37.1174	51.8	72.49	45.5962	51.8432		83.757	78.5319	998	36.4	477.916	36.1936	51.8	73.001	38.3432	51.0565		83.755	79.6082	996	36.9	477.905	36.0859	51.8	71.7103	36.1679	46.742		83.698	78.6282			477.795	38.7438	51.8	75.1572	38.3407	49.6951
83.9	76.2107	1000	36.1	478.873	37.0819	51.9	72.518	45.6125	51.871		83.899	78.5918	1000	36.4	478.875	36.1716	51.9	73.0381	38.3521	51.0906		83.896	79.6781	998	36.9	478.865	36.0533	51.9	71.7496	36.1719	46.7747		83.839	78.6899			478.794	38.7198	51.9	75.1957	38.3439	49.7258
84.043	76.3303	1002	36.1	479.993	37.096	52	72.5461	45.6287	51.8988		84.041	78.6652	1002	36.4	479.994	36.163	52	73.0752	38.361	51.1247		84.039	79.7609	1000	36.9	479.987	36.015	52	71.7889	36.1758	46.8074		84.125	78.741			479.794	38.7079	52	75.2344	38.3472	49.7566
84.325	76.3264	1004	36.1	480.952	37.0828	52.1	72.5741	45.645	51.9266		84.333	78.7367	1004	36.4	480.953	36.1439	52.1	73.1123	38.3699	51.1588		84.322	79.8085	1002	36.9	480.951	36.0268	52.1	71.8282	36.1798	46.84		84.268	78.8183			480.793	38.6119	52.1	75.2731	38.3505	49.7873
84.468	76.4106	1006	36.1	481.912	37.0972	52.2	72.6019	45.6607	51.9543		84.474	78.7953	1006	36.4	481.913	36.1497	52.2	73.1493	38.3788	51.1928		84.465	79.88	1004	36.9	481.914	35.9752	52.2	71.8675	36.1837	46.8727		84.551	78.8677			481.793	38.6239	52.2	75.3118	38.3537	49.8179
84.755	76.4305	1008	36.1	482.871	37.1189	52.3	72.6297	45.6769	51.9819		84.755	78.8443	1008	36.4	482.872	36.1302	52.3	73.1863	38.3877	51.2268		84.75	79.9507	1006	36.9	482.872	35.9562	52.3	71.9068	36.1876	46.9053		84.692	78.9245			482.792	38.5579	52.3	75.3504	38.357	49.8486
84.895	76.4971	1010	36.1	483.991	37.0942	52.4	72.6576	45.6931	52.0095		84.898	78.8966	1010	36.4	483.992	36.0297	52.4	73.2232	38.3965	51.2607		84.892	80.0225	1008	36.9	483.992	35.9081	52.4	71.946	36.1916	46.9378		84.835	78.9791			483.791	38.4559	52.4	75.389	38.3602	49.8792
85.035	76.5711	1012	36.1	484.95	37.1159	52.5	72.6853	45.7093	52.0371		85.041	78.9755	1012	36.4	484.951	36.0218	52.5	73.2601	38.4054	51.2946		85.035	80.1042	1010	36.8	484.951	35.8581	52.5	71.9851	36.1955	46.9704		85.12	79.0309			484.791	38.3777	52.5	75.4275	38.3635	49.9098
85.323	76.601	1014	36.1	485.913	37.0686	52.6	72.713	45.7255	52.0647		85.324	79.0267	1014	36.4	485.911	36.0079	52.6	73.2969	38.4143	51.3285		85.318	80.1775	1012	36.8	485.911	35.8405	52.6	72.0242	36.1995	47.0029		85.262	79.0746			485.791	38.4078	52.6	75.4661	38.3667	49.9404
85.461	76.6685	1016	36.1	486.876	37.0746	52.7	72.7406	45.7417	52.0921		85.464	79.1152	1016	36.4	486.87	35.9749	52.7	73.3338	38.4232	51.3623		85.461	80.2304	1014	36.8	486.87	35.7596	52.7	72.0633	36.2034	47.0354		85.548	79.13			486.79	38.3477	52.7	75.5046	38.3699	49.971
85.75	76.6888	1018	36.1	487.998	36.997	52.8	72.7683	45.7574	52.1196		85.76	79.1838	1018	36.4	487.99	35.9206	52.8	73.3705	38.4321	51.3961		85.746	80.2823	1016	36.8	487.99	35.7146	52.8	72.1022	36.2074	47.0678		85.689	79.1954			487.789	38.4979	52.8	75.5431	38.3732	50.0015
85.888	76.7675	1020	36.1	488.958	36.9502	52.9	72.796	45.7735	52.147		85.896	79.2396	1020	36.4	488.95	35.894	52.9	73.4071	38.4409	51.4299		85.887	80.3556	1018	36.8	488.949	35.6951	52.9	72.1411	36.2113	47.1003		85.831	79.2486			488.789	38.3537	52.9	75.5813	38.3764	50.032
86.034	76.79	1022	36.1	489.917	36.9	53	72.8236	45.7897	52.1743		86.033	79.301	1022	36.4	489.912	35.8369	53	73.4437	38.4498	51.4636		86.029	80.4343	1020	36.8	489.909	35.6273	53	72.18	36.2153	47.1327		86.115	79.3242			489.788	38.3838	53	75.6196	38.3796	50.0625
86.319	76.8755	1024	36.1	490.877	36.8503	53.1	72.8512	45.8059	52.2016		86.315	79.3826	1024	36.4	490.876	35.751	53.1	73.4804	38.4587	51.4973		86.315	80.4863	1022	36.8	490.869	35.6599	53.1	72.2188	36.2192	47.1651		86.258	79.3638			490.787	38.4198	53.1	75.6579	38.3829	50.093
86.458	76.9029	1026	36.1	491.996	36.8289	53.2	72.8787	45.8215	52.2289		86.457	79.4299	1026	36.4	491.997	35.719	53.2	73.5171	38.4675	51.531		86.456	80.5543	1024	36.8	491.988	35.5943	53.2	72.2576	36.2232	47.1974		86.544	79.4271			491.787	38.3477	53.2	75.6965	38.3861	50.1234
86.745	76.966	1028	36.1	492.956	36.7832	53.3	72.9062	45.8377	52.2561		86.742	79.4967	1028	36.4	492.956	35.6041	53.3	73.5537	38.4764	51.5646		86.741	80.623	1026	36.8	492.947	35.5696	53.3	72.2965	36.2271	47.2298		86.683	79.4808			492.786	38.2334	53.3	75.7349	38.3893	50.1538
86.886	76.9948	1030	36.1	493.916	36.781	53.4	72.9337	45.8538	52.2833		86.898	79.5557	1030	36.4	493.916	35.6053	53.4	73.5901	38.4853	51.5982		86.884	80.6955	1028	36.8	493.907	35.5697	53.4	72.3352	36.2311	47.262		86.827	79.5271			493.786	38.2214	53.4	75.7731	38.3925	50.1842
87.028	77.0632	1032	36	494.875	36.7552	53.5	72.9612	45.8695	52.3105		87.026	79.5964	1032	36.4	494.875	35.6295	53.5	73.6265	38.4941	51.6317		87.025	80.7489	1030	36.8	494.867	35.564	53.5	72.3738	36.235	47.2943		87.111	79.57			494.785	38.125	53.5	75.8113	38.3957	50.2146
87.312	77.0799	1034	36	495.994	36.7187	53.6	72.9885	45.8856	52.3376		87.319	79.6654	1034	36.4	495.995	35.5934	53.6	73.6629	38.503	51.6653		87.309	80.8095	1032	36.8	495.985	35.5421	53.6	72.4123	36.239	47.3265		87.253	79.6249			495.785	38.1491	53.6	75.8494	38.3989	50.245
87.453	77.1537	1036	36	496.953	36.7398	53.7	73.0158	45.9017	52.3646		87.469	79.7153	1036	36.4	496.954	35.5714	53.7	73.6993	38.5118	51.6988		87.452	80.8741	1034	36.8	496.945	35.4638	53.7	72.4509	36.2429	47.3588		87.537	79.6745			496.785	38.1491	53.7	75.8875	38.4022	50.2753
87.739	77.2036	1038	36	497.912	36.7152	53.8	73.0431	45.9173	52.3916		87.743	79.7799	1038	36.4	497.914	35.5617	53.8	73.7356	38.5207	51.7322		87.737	80.9497	1036	36.8	497.905	35.4493	53.8	72.4894	36.2469	47.3909		87.679	79.7342			497.785	38.0527	53.8	75.9256	38.4054	50.3056
87.883	77.2552	1040	36	498.872	36.6599	53.9	73.0704	45.9334	52.4186		87.911	79.8352	1040	36.4	498.873	35.554	53.9	73.772	38.5295	51.7656		87.879	81.0035	1038	36.8	498.868	35.4548	53.9	72.5279	36.2508	47.4231		87.822	79.8023			498.783	38.0166	53.9	75.9637	38.4086	50.3359
88.024	77.2762	1042	36	499.991	36.6216	54	73.0977	45.9495	52.4455		88.022	79.8972	1042	36.4	499.993	35.499	54	73.8082	38.5384	51.799		88.021	81.0871	1040	36.8	499.992	35.427	54	72.5663	36.2548	47.4552		88.106	79.8546			499.782	37.9985	54	76.0017	38.4118	50.3661
88.31	77.3315	1044	36	500.95	36.6047	54.1	73.1249	45.9651	52.4724		88.315	79.9587	1044	36.4	500.952	35.4777	54.1	73.8445	38.5472	51.8323		88.306	81.1474	1042	36.8	500.952	35.3979	54.1	72.6047	36.2587	47.4873		88.249	79.9208			500.782	38.0045	54.1	76.0397	38.415	50.3964
88.449	77.3684	1046	36	501.91	36.5721	54.2	73.1521	45.9812	52.4993		88.454	80.0135	1046	36.4	501.911	35.4286	54.2	73.8808	38.5561	51.8657		88.448	81.2024	1044	36.8	501.912	35.3476	54.2	72.6433	36.2627	47.5194		88.534	79.9963			501.781	38.0166	54.2	76.0776	38.4181	50.4266
88.736	77.4249	1048	36	502.87	36.572	54.3	73.1792	45.9968	52.5261		88.742	80.0657	1048	36.4	502.87	35.4268	54.3	73.9171	38.5649	51.8989		88.733	81.2694	1046	36.8	502.872	35.2925	54.3	72.6818	36.2666	47.5515		88.674	80.0208			502.781	37.9683	54.3	76.1155	38.4213	50.4567
88.879	77.4967	1050	36	503.992	36.5409	54.4	73.2063	46.0129	52.5528		88.879	80.1473	1050	36.4	503.99	35.3818	54.4	73.9532	38.5737	51.9322		88.874	81.3304	1048	36.8	503.991	35.256	54.4	72.7202	36.2706	47.5835		88.818	80.0928			503.78	38.0768	54.4	76.1535	38.4245	50.4869
89.162	77.5161	1052	36	504.956	36.4974	54.5	73.2333	46.0284	52.5795		89.16	80.2154	1052	36.4	504.949	35.3744	54.5	73.9893	38.5826	51.9654		89.159	81.3778	1050	36.8	504.95	35.2024	54.5	72.7585	36.2745	47.6155		89.102	80.1326			504.779	38.0045	54.5	76.1915	38.4277	50.5171
89.304	77.5865	1054	36	505.918	36.5245	54.6	73.2603	46.0445	52.6062		89.311	80.2905	1054	36.4	505.909	35.3984	54.6	74.0253	38.5914	51.9986		89.301	81.4519	1052	36.8	505.91	35.1682	54.6	72.7969	36.2785	47.6474		89.244	80.1927			505.782	37.9804	54.6	76.2294	38.4309	50.5472
89.447	77.5999	1056	36	506.878	36.5423	54.7	73.2872	46.06	52.6329		89.45	80.3359	1056	36.4	506.869	35.3523	54.7	74.0614	38.6002	52.0317		89.444	81.518	1054	36.8	506.869	35.1607	54.7	72.8352	36.2824	47.6794		89.529	80.2529			506.781	38.0829	54.7	76.2673	38.4341	50.5773
89.732	77.6717	1058	36	507.996	36.5282	54.8	73.3141	46.0761	52.6594		89.729	80.4189	1058	36.4	507.992	35.3352	54.8	74.0973	38.6091	52.0648		89.728	81.5821	1056	36.8	507.988	35.0697	54.8	72.8734	36.2864	47.7113		89.672	80.3047			507.78	37.908	54.8	76.305	38.4372	50.6073
89.872	77.6937	1060	36	508.956	36.4784	54.9	73.341	46.0917	52.686		89.884	80.4635	1060	36.4	508.955	35.3114	54.9	74.1332	38.6179	52.0979		89.869	81.6486	1058	36.8	508.947	35.0742	54.9	72.9115	36.2903	47.7432		89.956	80.3447			508.781	37.8174	54.9	76.3426	38.4404	50.6373
90.159	77.7745	1062	36	509.915	36.4645	55	73.3679	46.1077	52.7125		90.162	80.5135	1062	36.4	509.917	35.3008	55	74.169	38.6267	52.1309		90.154	81.6875	1060	36.8	509.907	35.0195	55	72.9496	36.2943	47.775		90.099	80.3783			509.779	37.7751	55	76.3804	38.4436	50.6673
90.297	77.7725	1064	36	510.875	36.4047	55.1	73.3948	46.1232	52.739		90.3	80.5754	1064	36.4	510.877	35.2565	55.1	74.2049	38.6355	52.1639		90.298	81.7728	1062	36.8	510.867	34.9594	55.1	72.9877	36.2982	47.8069		90.24	80.4411			510.778	37.8839	55.1	76.4184	38.4467	50.6973
90.443	77.8462	1066	36	511.994	36.389	55.2	73.4215	46.1387	52.7654		90.455	80.6165	1066	36.4	511.996	35.2359	55.2	74.2409	38.6443	52.1969		90.439	81.8573	1064	36.8	511.986	34.8959	55.2	73.0258	36.3022	47.8387		90.523	80.5081			511.778	37.908	55.2	76.4562	38.4499	50.7273
90.726	77.8823	1068	35.9	512.954	36.3476	55.3	73.4483	46.1548	52.7918		90.729	80.6869	1068	36.4	512.956	35.1918	55.3	74.2769	38.6531	52.2298		90.723	81.9098	1066	36.8	512.946	34.8883	55.3	73.0639	36.3061	47.8704		90.667	80.5649			512.778	37.7812	55.3	76.4939	38.453	50.7572
90.867	77.9548	1070	36	513.914	36.331	55.4	73.475	46.1703	52.8182		90.878	80.7534	1070	36.4	513.915	35.1667	55.4	74.3128	38.6619	52.2627		90.865	81.9455	1068	36.8	513.905	34.8718	55.4	73.1018	36.3101	47.9022		90.95	80.6104			513.777	37.751	55.4	76.5315	38.4562	50.7871
91.152	77.9727	1072	36	514.873	36.3043	55.5	73.5017	46.1863	52.8445		91.155	80.7982	1072	36.4	514.874	35.1631	55.5	74.3486	38.6708	52.2956		91.149	82.0176	1070	36.8	514.865	34.8526	55.5	73.1397	36.314	47.9339		91.093	80.6764			514.776	37.7026	55.5	76.5691	38.4593	50.817
91.295	78.0417	1074	35.9	515.993	36.2911	55.6	73.5283	46.2018	52.8708		91.296	80.8636	1074	36.4	515.994	35.1398	55.6	74.3844	38.6796	52.3284		91.293	82.0974	1072	36.8	515.985	34.7981	55.6	73.1776	36.318	47.9656		91.236	80.7327			515.775	37.7087	55.6	76.6067	38.4624	50.8469
91.437	78.0779	1076	35.9	516.952	36.2823	55.7	73.5549	46.2173	52.897		91.448	80.9143	1076	36.4	516.953	35.0597	55.7	74.4201	38.6884	52.3612		91.434	82.1486	1074	36.7	516.949	34.7778	55.7	73.2155	36.3219	47.9973		91.52	80.7838			516.776	37.6542	55.7	76.6444	38.4655	50.8767
91.724	78.1374	1078	35.9	517.912	36.2844	55.8	73.5815	46.2332	52.9232		91.732	80.9788	1078	36.4	517.913	35.0995	55.8	74.4558	38.6972	52.394		91.719	82.2244	1076	36.8	517.911	34.764	55.8	73.2534	36.3259	48.0289		91.662	80.8589			517.775	37.6361	55.8	76.6819	38.4687	50.9065
91.866	78.1855	1080	35.9	518.871	36.2734	55.9	73.6081	46.2487	52.9493		91.87	81.0391	1080	36.4	518.872	35.0678	55.9	74.4914	38.706	52.4267		91.861	82.2726	1078	36.8	518.872	34.7376	55.9	73.2912	36.3298	48.0605		91.946	80.8951			518.775	37.6905	55.9	76.7194	38.4718	50.9363
92.15	78.2214	1082	35.9	519.991	36.243	56	73.6346	46.2642	52.9754		92.148	81.0929	1082	36.4	519.992	35.0358	56	74.527	38.7148	52.4594		92.145	82.3368	1080	36.8	519.992	34.7287	56	73.3289	36.3338	48.0921		92.088	80.9444			519.775	37.6905	56	76.7568	38.4749	50.9661
92.291	78.2757	1084	35.9	520.949	36.2053	56.1	73.6611	46.2797	53.0015		92.292	81.1597	1084	36.4	520.951	35.0179	56.1	74.5627	38.7235	52.492		92.287	82.3977	1082	36.8	520.951	34.6895	56.1	73.3666	36.3377	48.1237		92.23	80.9983			520.773	37.6058	56.1	76.7942	38.478	50.9958
92.429	78.3146	1086	35.9	521.911	36.2298	56.2	73.6875	46.2956	53.0275		92.443	81.2315	1086	36.4	521.911	34.9774	56.2	74.5984	38.7323	52.5247		92.43	82.4587	1084	36.9	521.911	34.6266	56.2	73.4044	36.3417	48.1552		92.516	81.0739			521.775	37.5877	56.2	76.8317	38.4811	51.0256
92.718	78.3788	1088	35.9	522.874	36.1644	56.3	73.7139	46.3111	53.0535		92.723	81.297	1088	36.4	522.87	34.9712	56.3	74.6341	38.7411	52.5573		92.715	82.517	1086	36.9	522.87	34.6367	56.3	73.4421	36.3456	48.1867		92.657	81.1468			522.773	37.6845	56.3	76.8691	38.4842	51.0553
92.857	78.4026	1090	35.9	523.997	36.1671	56.4	73.7403	46.3265	53.0795		92.861	81.3496	1090	36.4	523.989	34.9716	56.4	74.6696	38.7499	52.5898		92.857	82.5834	1088	36.9	523.99	34.6427	56.4	73.4798	36.3496	48.2182		92.942	81.1819			523.773	37.5937	56.4	76.9065	38.4872	51.085
93.144	78.4895	1092	35.9	524.957	36.152	56.5	73.7667	46.342	53.1054		93.159	81.401	1092	36.4	524.95	34.9213	56.5	74.7051	38.7587	52.6224		93.142	82.6408	1090	36.8	524.949	34.5835	56.5	73.5174	36.3535	48.2497		93.085	81.2422			524.772	37.6058	56.5	76.9438	38.4903	51.1146
93.286	78.5101	1094	35.9	525.917	36.1454	56.6	73.793	46.3574	53.1313		93.3	81.4793	1094	36.4	525.911	34.8958	56.6	74.7405	38.7675	52.6549		93.283	82.7151	1092	36.8	525.909	34.507	56.6	73.555	36.3575	48.2811		93.227	81.2928			525.772	37.5877	56.6	76.981	38.4934	51.1442
93.43	78.5659	1096	35.9	526.876	36.1347	56.7	73.8192	46.3733	53.1571		93.438	81.5143	1096	36.4	526.875	34.898	56.7	74.7759	38.7762	52.6873		93.427	82.7725	1094	36.8	526.868	34.4925	56.7	73.5925	36.3614	48.3125		93.512	81.3407			526.771	37.5574	56.7	77.0181	38.4964	51.1738
93.713	78.5629	1098	35.9	527.996	36.19	56.8	73.8455	46.3888	53.1829		93.715	81.5728	1098	36.4	527.996	34.8444	56.8	74.8112	38.785	52.7198		93.711	82.8184	1096	36.9	527.988	34.4663	56.8	73.6301	36.3654	48.3439		93.654	81.4157			527.771	37.5937	56.8	77.0553	38.4995	51.2034
93.856	78.6289	1100	35.9	528.955	36.1805	56.9	73.8717	46.4042	53.2086		93.859	81.6269	1100	36.4	528.956	34.8558	56.9	74.8465	38.7938	52.7522		93.853	82.8857	1098	36.8	528.947	34.4707	56.9	73.6676	36.3693	48.3752		93.938	81.4712			528.77	37.5211	56.9	77.0924	38.5025	51.233
94.14	78.6811	1102	35.9	529.914	36.1799	57	73.8978	46.4196	53.2344		94.153	81.691	1102	36.4	529.915	34.8461	57	74.8818	38.8025	52.7845		94.137	82.9538	1100	36.9	529.906	34.3926	57	73.7051	36.3733	48.4065		94.079	81.5247			529.769	37.5937	57	77.1296	38.5056	51.2626
94.283	78.7698	1104	35.9	530.873	36.1494	57.1	73.9239	46.435	53.26		94.291	81.7379	1104	36.4	530.875	34.7731	57.1	74.9171	38.8113	52.8168		94.28	83.0144	1102	36.9	530.865	34.3594	57.1	73.7426	36.3772	48.4378		94.222	81.5963			530.77	37.5332	57.1	77.1669	38.5086	51.2921
94.425	78.7854	1106	35.9	531.992	36.1562	57.2	73.95	46.4504	53.2857		94.428	81.8012	1106	36.4	531.994	34.7858	57.2	74.9522	38.8201	52.8491		94.421	83.073	1104	36.9	531.984	34.2703	57.2	73.7801	36.3812	48.4691		94.506	81.6365			531.769	37.4727	57.2	77.2039	38.5117	51.3216
94.709	78.8459	1108	35.9	532.952	36.0944	57.3	73.9761	46.4658	53.3113		94.714	81.8596	1108	36.4	532.954	34.7827	57.3	74.9873	38.8288	52.8814		94.706	83.1365	1106	36.8	532.944	34.2626	57.3	73.8174	36.3852	48.5003		94.649	81.6983			532.769	37.5151	57.3	77.2408	38.5147	51.3511
94.852	78.8731	1110	35.9	533.912	36.0891	57.4	74.0021	46.4812	53.3368		94.856	81.9218	1110	36.4	533.914	34.7539	57.4	75.0224	38.8376	52.9136		94.849	83.1902	1108	36.8	533.903	34.2335	57.4	73.8547	36.3891	48.5316		94.933	81.7336			533.768	37.4424	57.4	77.2778	38.5177	51.3805
95.133	78.9248	1112	35.9	534.871	36.1078	57.5	74.0281	46.4965	53.3624		95.137	82.0003	1112	36.4	534.873	34.6906	57.5	75.0575	38.8464	52.9458		95.133	83.2519	1110	36.8	534.866	34.2339	57.5	73.892	36.3931	48.5628		95.076	81.7917			534.767	37.4121	57.5	77.3149	38.5207	51.41
95.279	78.9542	1114	35.9	535.991	36.026	57.6	74.0539	46.5119	53.3878		95.288	82.0553	1114	36.4	535.993	34.6308	57.6	75.0926	38.8551	52.978		95.274	83.3101	1112	36.8	535.99	34.1832	57.6	73.9294	36.397	48.5939		95.218	81.8731			535.768	37.3332	57.6	77.3521	38.5237	51.4394
95.564	79.0151	1116	35.9	536.95	35.9989	57.7	74.0798	46.5273	53.4133		95.567	82.1095	1116	36.4	536.952	34.6301	57.7	75.1277	38.8638	53.0101		95.559	83.3971	1114	36.8	536.952	34.1736	57.7	73.9668	36.401	48.6251		95.502	81.9159			536.766	37.406	57.7	77.3892	38.5267	51.4688
95.703	79.0548	1118	35.9	537.91	36.0252	57.8	74.1057	46.5427	53.4387		95.708	82.1642	1118	36.3	537.912	34.5578	57.8	75.1626	38.8726	53.0422		95.702	83.4302	1116	36.9	537.912	34.0446	57.8	74.0041	36.4049	48.6562		95.645	81.9671			537.766	37.2665	57.8	77.4262	38.5297	51.4982
95.848	79.0613	1120	35.9	538.869	35.998	57.9	74.1315	46.558	53.4641		95.854	82.238	1120	36.4	538.87	34.5275	57.9	75.1975	38.8813	53.0743		95.844	83.4984	1118	36.8	538.871	34.0641	57.9	74.0412	36.4089	48.6872		95.928	82.0281			538.764	37.2362	57.9	77.463	38.5327	51.5275
96.132	79.1653	1122	35.9	539.991	35.9891	58	74.1572	46.5734	53.4894		96.137	82.2909	1122	36.4	539.99	34.5177	58	75.2324	38.8901	53.1063		96.129	83.5738	1120	36.8	539.991	34.0599	58	74.0784	36.4128	48.7183		96.071	82.0818			539.766	37.2908	58	77.4998	38.5357	51.5569
96.273	79.1778	1124	35.9	540.954	35.9645	58.1	74.1829	46.5887	53.5147		96.273	82.3726	1124	36.4	540.949	34.4854	58.1	75.2672	38.8988	53.1383		96.271	83.6188	1122	36.8	540.95	34.0089	58.1	74.1155	36.4168	48.7493		96.355	82.12			540.764	37.3696	58.1	77.5367	38.5387	51.5862
96.559	79.2514	1126	35.9	541.917	35.9098	58.2	74.2086	46.604	53.5399		96.566	82.4316	1126	36.4	541.909	34.4669	58.2	75.302	38.9076	53.1703		96.555	83.6885	1124	36.8	541.909	34.0237	58.2	74.1525	36.4207	48.7803		96.497	82.2078			541.764	37.2544	58.2	77.5735	38.5417	51.6155
96.698	79.2417	1128	35.9	542.877	35.878	58.3	74.2344	46.6194	53.5652		96.708	82.4757	1128	36.4	542.868	34.4635	58.3	75.3368	38.9163	53.2022		96.697	83.7223	1126	36.8	542.868	33.9824	58.3	74.1895	36.4247	48.8113		96.64	82.2411			542.763	37.224	58.3	77.6103	38.5447	51.6447
96.843	79.3075	1130	35.9	543.996	35.8861	58.4	74.2602	46.6347	53.5903		96.84	82.5356	1130	36.3	543.989	34.4589	58.4	75.3715	38.925	53.2341		96.839	83.7987	1128	36.7	543.988	33.9651	58.4	74.2264	36.4286	48.8423		96.925	82.2855			543.762	37.1876	58.4	77.6469	38.5476	51.674
97.128	79.3534	1132	35.9	544.956	35.8362	58.5	74.2859	46.65	53.6155		97.128	82.6163	1132	36.4	544.953	34.4096	58.5	75.4062	38.9338	53.266		97.124	83.8753	1130	36.7	544.947	33.9363	58.5	74.2634	36.4326	48.8732		97.066	82.3417			544.762	37.3029	58.5	77.6836	38.5506	51.7032
97.268	79.4317	1134	35.9	545.915	35.8387	58.6	74.3115	46.6653	53.6406		97.267	82.6748	1134	36.4	545.915	34.4109	58.6	75.441	38.9425	53.2978		97.267	83.9406	1132	36.7	545.907	33.9004	58.6	74.3004	36.4365	48.9041		97.351	82.3669			545.761	37.1633	58.6	77.7203	38.5536	51.7324
97.551	79.4565	1136	35.9	546.875	35.8519	58.7	74.3371	46.6806	53.6656		97.551	82.723	1136	36.4	546.876	34.3578	58.7	75.4757	38.9512	53.3297		97.551	84.0069	1134	36.7	546.867	33.8684	58.7	74.3374	36.4405	48.935		97.492	82.4108			546.762	37.2362	58.7	77.7571	38.5565	51.7615
97.696	79.528	1138	35.9	547.994	35.8307	58.8	74.3627	46.6959	53.6907		97.695	82.7881	1138	36.4	547.996	34.3661	58.8	75.5103	38.9599	53.3614		97.693	84.0665	1136	36.7	547.986	33.8974	58.8	74.3743	36.4444	48.9658		97.635	82.5168			547.761	37.1815	58.8	77.7938	38.5595	51.7907
97.837	79.5459	1140	35.9	548.954	35.808	58.9	74.3882	46.7107	53.7157		97.836	82.8486	1140	36.4	548.955	34.3179	58.9	75.5449	38.9686	53.3932		97.835	84.1176	1138	36.7	548.945	33.8752	58.9	74.4111	36.4484	48.9967		97.919	82.5408			548.761	37.1572	58.9	77.8306	38.5624	51.8198
98.124	79.5725	1142	35.9	549.913	35.8022	59	74.4136	46.726	53.7406		98.123	82.8952	1142	36.4	549.915	34.3059	59	75.5794	38.9774	53.4249		98.121	84.1906	1140	36.7	549.905	33.8834	59	74.4479	36.4523	49.0275		98.062	82.5892			549.764	37.0417	59	77.8672	38.5653	51.8489
98.265	79.6341	1144	35.9	550.872	35.8077	59.1	74.439	46.7413	53.7655		98.263	82.9474	1144	36.4	550.873	34.3275	59.1	75.6139	38.9861	53.4566		98.262	84.2477	1142	36.7	550.865	33.9158	59.1	74.4847	36.4563	49.0582		98.346	82.6475			550.762	37.06	59.1	77.9038	38.5683	51.878
98.551	79.6775	1146	35.9	551.992	35.7338	59.2	74.4643	46.7566	53.7904		98.547	83.0247	1146	36.4	551.993	34.2799	59.2	75.6484	38.9948	53.4882		98.545	84.2835	1144	36.7	551.984	33.8807	59.2	74.5215	36.4602	49.089		98.49	82.7024			551.762	37.139	59.2	77.9403	38.5712	51.9071
98.69	79.7382	1148	35.9	552.951	35.7572	59.3	74.4897	46.7718	53.8152		98.693	83.0671	1148	36.4	552.952	34.2978	59.3	75.6829	39.0035	53.5198		98.689	84.3579	1146	36.7	552.947	33.8543	59.3	74.5582	36.4642	49.1197		98.631	82.7498			552.764	36.9566	59.3	77.9769	38.5741	51.9361
98.833	79.7534	1150	35.9	553.911	35.821	59.4	74.515	46.7866	53.8401		98.831	83.1184	1150	36.4	553.912	34.1789	59.4	75.7173	39.0122	53.5514		98.83	84.4133	1148	36.7	553.909	33.7953	59.4	74.5949	36.4681	49.1504		98.916	82.8277			553.761	36.9079	59.4	78.0135	38.5771	51.9651
99.115	79.8036	1152	35.9	554.87	35.8242	59.5	74.5403	46.8019	53.8648		99.119	83.1803	1152	36.4	554.871	34.2379	59.5	75.7517	39.0209	53.583		99.115	84.4917	1150	36.7	554.871	33.8016	59.5	74.6316	36.4721	49.1811		99.058	82.8744			554.761	36.987	59.5	78.0502	38.58	51.9941
99.258	79.8188	1154	35.9	555.989	35.7726	59.6	74.5655	46.8171	53.8896		99.259	83.2482	1154	36.4	555.991	34.1848	59.6	75.7862	39.0296	53.6145		99.257	84.548	1152	36.7	555.991	33.756	59.6	74.6684	36.4761	49.2117		99.343	82.9175			555.761	36.9566	59.6	78.0867	38.5829	52.0231
99.546	79.9061	1156	35.9	556.948	35.7739	59.7	74.5907	46.8324	53.9143		99.543	83.2908	1156	36.4	556.95	34.1272	59.7	75.8207	39.0383	53.646		99.541	84.6086	1154	36.7	556.95	33.7156	59.7	74.705	36.48	49.2423		99.484	82.982			556.759	36.9809	59.7	78.1231	38.5858	52.0521
99.686	79.8986	1158	35.9	557.909	35.6898	59.8	74.6159	46.8471	53.9389		99.684	83.348	1158	36.4	557.91	34.1135	59.8	75.855	39.047	53.6774		99.685	84.6723	1156	36.7	557.91	33.66	59.8	74.7417	36.484	49.2729		99.627	83.0152			557.759	36.847	59.8	78.1594	38.5887	52.081
99.83	79.9673	1160	35.9	558.873	35.7103	59.9	74.641	46.8623	53.9635		99.83	83.3913	1160	36.3	558.869	34.158	59.9	75.8893	39.0557	53.7089		99.827	84.7202	1158	36.7	558.87	33.6893	59.9	74.7782	36.4879	49.3035		99.915	83.0778			558.758	36.7861	59.9	78.1957	38.5917	52.11
100.114	79.9821	1162	35.9	559.996	35.6498	60	74.6661	46.8776	53.9881		100.11	83.4498	1162	36.4	559.989	34.1625	60	75.9235	39.0644	53.7403		100.111	84.7695	1160	36.7	559.989	33.6955	60	74.8147	36.4918	49.334		100.055	83.1116			559.758	36.8531	60	78.2321	38.5945	52.1389
100.257	80.0374	1164	35.9	560.957	35.6071	60.1	74.6911	46.8923	54.0127		100.256	83.4976	1164	36.4	560.947	34.1502	60.1	75.9578	39.0731	53.7716		100.253	84.8302	1162	36.7	560.948	33.6216	60.1	74.8513	36.4958	49.3646		100.339	83.1777			560.757	36.9688	60.1	78.2684	38.5975	52.1677
100.541	80.0838	1166	35.9	561.916	35.574	60.2	74.7162	46.9075	54.0372		100.538	83.5456	1166	36.3	561.907	34.0943	60.2	75.992	39.0817	53.803		100.537	84.9064	1164	36.7	561.908	33.606	60.2	74.8877	36.4997	49.395		100.481	83.224			561.758	36.8653	60.2	78.3046	38.6003	52.1966
100.684	80.1358	1168	35.9	562.876	35.6702	60.3	74.7414	46.9227	54.0617		100.68	83.6215	1168	36.4	562.87	34.092	60.3	76.0261	39.0904	53.8343		100.68	84.9447	1166	36.7	562.867	33.6232	60.3	74.9241	36.5037	49.4255		100.622	83.2799			562.759	36.8287	60.3	78.3407	38.6032	52.2254
100.824	80.1656	1170	35.9	563.995	35.642	60.4	74.7665	46.9374	54.0861		100.825	83.6735	1170	36.4	563.994	34.0419	60.4	76.0602	39.0991	53.8655		100.821	85.0122	1168	36.7	563.987	33.5924	60.4	74.9604	36.5077	49.456		100.906	83.3072			563.76	36.9627	60.4	78.3769	38.6061	52.2542
101.109	80.1994	1172	35.9	564.955	35.6739	60.5	74.7916	46.9526	54.1105		101.108	83.727	1172	36.4	564.956	34.0287	60.5	76.0943	39.1078	53.8968		101.106	85.0571	1170	36.7	564.946	33.5868	60.5	74.9967	36.5116	49.4864		101.05	83.3394			564.76	36.7922	60.5	78.4132	38.609	52.283
101.25	80.2592	1174	35.9	565.914	35.6959	60.6	74.8165	46.9678	54.1349		101.253	83.7753	1174	36.4	565.915	34.0347	60.6	76.1285	39.1165	53.928		101.248	85.125	1172	36.7	565.906	33.5211	60.6	75.0331	36.5156	49.5168		101.333	83.4425			565.758	36.8043	60.6	78.4496	38.6119	52.3118
101.537	80.2786	1176	35.9	566.873	35.6932	60.7	74.8414	46.9825	54.1592		101.537	83.8622	1176	36.4	566.875	34.0294	60.7	76.1627	39.1251	53.9592		101.533	85.1743	1174	36.7	566.865	33.4815	60.7	75.0694	36.5195	49.5471		101.475	83.4904			566.758	36.7556	60.7	78.4859	38.6148	52.3406
101.676	80.3347	1178	35.9	567.992	35.6893	60.8	74.8664	46.9977	54.1835		101.678	83.915	1178	36.4	567.994	33.956	60.8	76.1967	39.1338	53.9903		101.676	85.2324	1176	36.7	567.984	33.4015	60.8	75.1057	36.5235	49.5775		101.617	83.5548			567.757	36.9079	60.8	78.5221	38.6176	52.3693
101.964	80.3783	1180	35.9	568.952	35.6671	60.9	74.8913	47.0124	54.2078		101.962	83.9538	1180	36.4	568.954	33.9504	60.9	76.2307	39.1425	54.0214		101.959	85.2894	1178	36.7	568.944	33.4153	60.9	75.1419	36.5274	49.6078		101.902	83.5964			568.758	36.7678	60.9	78.5582	38.6205	52.398
102.106	80.4433	1182	35.9	569.912	35.6896	61	74.9161	47.0275	54.232		102.106	84.0016	1182	36.4	569.913	33.9436	61	76.2647	39.1511	54.0525		102.102	85.3394	1180	36.7	569.903	33.3543	61	75.1782	36.5314	49.6381		102.045	83.6384			569.757	36.8287	61	78.5943	38.6234	52.4267
102.247	80.4686	1184	35.9	570.871	35.6631	61.1	74.9408	47.0422	54.2562		102.247	84.0632	1184	36.4	570.873	33.8779	61.1	76.2986	39.1598	54.0836		102.244	85.3967	1182	36.7	570.864	33.402	61.1	75.2143	36.5353	49.6683		102.328	83.7014			570.755	36.8165	61.1	78.6304	38.6262	52.4554
102.532	80.5324	1186	35.9	571.991	35.549	61.2	74.9656	47.0573	54.2804		102.532	84.1371	1186	36.4	571.992	33.8468	61.2	76.3325	39.1684	54.1146		102.529	85.4518	1184	36.7	571.987	33.3886	61.2	75.2504	36.5393	49.6986		102.472	83.7744			571.755	36.78	61.2	78.6665	38.6291	52.484
102.674	80.5373	1188	35.9	572.95	35.4952	61.3	74.9904	47.072	54.3045		102.675	84.1645	1188	36.4	572.951	33.8568	61.3	76.3663	39.1771	54.1456		102.671	85.5321	1186	36.7	572.951	33.3572	61.3	75.2864	36.5432	49.7288		102.755	83.801			572.755	36.7922	61.3	78.7027	38.632	52.5127
102.958	80.6084	1190	35.9	573.91	35.4791	61.4	75.0151	47.0872	54.3286		102.955	84.2306	1190	36.4	573.91	33.8175	61.4	76.4	39.1857	54.1765		102.956	85.589	1188	36.7	573.912	33.3266	61.4	75.3224	36.5472	49.759		102.899	83.8304			573.754	36.8348	61.4	78.7388	38.6348	52.5413
103.1	80.6353	1192	35.9	574.869	35.459	61.5	75.0397	47.1018	54.3526		103.102	84.2853	1192	36.4	574.87	33.788	61.5	76.4339	39.1944	54.2075		103.097	85.6442	1190	36.7	574.871	33.3399	61.5	75.3585	36.5511	49.7891		103.041	83.9141			574.754	36.8348	61.5	78.7749	38.6377	52.5699
103.243	80.6913	1194	35.9	575.989	35.4686	61.6	75.0643	47.1169	54.3766		103.242	84.3464	1194	36.4	575.989	33.7966	61.6	76.4677	39.203	54.2383		103.241	85.6971	1192	36.7	575.99	33.256	61.6	75.3946	36.5551	49.8193		103.325	83.9642			575.753	36.7434	61.6	78.8109	38.6405	52.5984
103.528	80.7046	1196	35.9	576.952	35.4394	61.7	75.0889	47.1316	54.4006		103.529	84.3871	1196	36.3	576.948	33.7672	61.7	76.5015	39.2117	54.2692		103.525	85.7679			576.949	33.2858	61.7	75.4307	36.559	49.8494		103.467	84.0136			576.753	36.7739	61.7	78.8468	38.6434	52.627
103.667	80.776	1198	35.9	577.915	35.4265	61.8	75.1135	47.1467	54.4246		103.668	84.4408	1198	36.4	577.908	33.7551	61.8	76.5352	39.2203	54.3001		103.666	85.8173			577.909	33.2618	61.8	75.4667	36.563	49.8795		103.75	84.0294			577.753	36.8409	61.8	78.8827	38.6462	52.6555
103.954	80.8106	1200	35.9	578.876	35.4058	61.9	75.138	47.1613	54.4485		103.952	84.5202	1200	36.4	578.868	33.7194	61.9	76.5688	39.229	54.3309		103.951	85.8794			578.868	33.2759	61.9	75.5026	36.5669	49.9096		103.893	84.0888			578.752	36.7922	61.9	78.9186	38.6491	52.684
104.095	80.8676	1202	35.9	579.995	35.376	62	75.1625	47.1759	54.4724		104.097	84.5514	1202	36.4	579.987	33.6721	62	76.6024	39.2376	54.3616		104.093	85.9388			579.988	33.2488	62	75.5386	36.5709	49.9396		104.037	84.1566			579.752	36.7739	62	78.9545	38.6519	52.7125
104.239	80.8843	1204	35.9	580.955	35.3678	62.1	75.1869	47.191	54.4962		104.236	84.6121	1204	36.4	580.951	33.6549	62.1	76.636	39.2463	54.3924		104.235	85.9951			580.947	33.2175	62.1	75.5745	36.5748	49.9696		104.32	84.2144			580.751	36.7251	62.1	78.9903	38.6547	52.741
104.523	80.922	1206	35.9	581.914	35.3368	62.2	75.2114	47.2056	54.52		104.522	84.6623	1206	36.4	581.914	33.5968	62.2	76.6696	39.2549	54.4231		104.521	86.0584			581.906	33.1743	62.2	75.6103	36.5788	49.9996		104.462	84.2538			581.753	36.8409	62.2	79.026	38.6576	52.7694
104.666	80.9797	1208	35.9	582.874	35.3491	62.3	75.2359	47.2202	54.5438		104.663	84.7278	1208	36.4	582.876	33.5945	62.3	76.7029	39.2635	54.4538		104.662	86.1197			582.866	33.1885	62.3	75.6461	36.5827	50.0296		104.748	84.3106			582.751	36.6824	62.3	79.0616	38.6604	52.7979
104.951	81.0117	1210	35.9	583.993	35.3539	62.4	75.2604	47.2353	54.5675		104.95	84.7835	1210	36.4	583.994	33.5971	62.4	76.7363	39.2721	54.4845		104.946	86.1789			583.985	33.153	62.4	75.6818	36.5867	50.0595		104.89	84.3722			583.751	36.7312	62.4	79.0973	38.6632	52.8263
105.092	81.0757	1212	35.9	584.953	35.324	62.5	75.2848	47.2499	54.5912		105.091	84.8423	1212	36.4	584.954	33.5939	62.5	76.7698	39.2808	54.5151		105.089	86.222			584.945	33.1403	62.5	75.7177	36.5906	50.0894		105.031	84.4055			584.749	36.7434	62.5	79.1332	38.666	52.8547
105.231	81.0856	1214	35.9	585.912	35.2778	62.6	75.3091	47.2645	54.6149		105.231	84.9309	1214	36.3	585.913	33.591	62.6	76.8033	39.2894	54.5457		105.231	86.2712			585.904	33.1382	62.6	75.7535	36.5946	50.1193		105.316	84.451			585.749	36.7373	62.6	79.169	38.6689	52.883
105.517	81.1577	1216	35.8	586.872	35.2748	62.7	75.3333	47.2795	54.6385		105.519	84.9665	1216	36.4	586.873	33.5599	62.7	76.8367	39.298	54.5762		105.516	86.3325			586.864	33.139	62.7	75.7893	36.5985	50.1492		105.458	84.5102			586.748	36.7861	62.7	79.2047	38.6717	52.9114
105.662	81.1593	1218	35.9	587.991	35.2362	62.8	75.3575	47.2941	54.6621		105.66	85.0123			587.992	33.5452	62.8	76.8701	39.3066	54.6068		105.657	86.3907			587.983	33.104	62.8	75.8251	36.6024	50.179		105.743	84.5594			587.747	36.7739	62.8	79.2403	38.6745	52.9397
105.946	81.2268	1220	35.9	588.95	35.2817	62.9	75.3816	47.3087	54.6857		105.946	85.0596			588.952	33.4988	62.9	76.9033	39.3152	54.6373		105.942	86.4508			588.944	33.0944	62.9	75.8607	36.6064	50.2088		105.884	84.607			588.748	36.7739	62.9	79.2758	38.6773	52.968
106.085	81.2408	1222	35.9	589.91	35.2357	63	75.4058	47.3237	54.7092		106.086	85.1209			589.912	33.5323	63	76.9366	39.3239	54.6677		106.084	86.5182			589.907	33.0659	63	75.8963	36.6103	50.2386		106.026	84.6684			589.747	36.7373	63	79.3114	38.6801	52.9963
106.23	81.3157	1224	35.8	590.869	35.2497	63.1	75.4299	47.3383	54.7327		106.227	85.1598			590.871	33.5217	63.1	76.9698	39.3325	54.6982		106.227	86.5764			590.87	33.0415	63.1	75.9319	36.6143	50.2684		106.312	84.6983			590.746	36.7251	63.1	79.3471	38.6829	53.0246
106.514	81.3376	1226	35.8	591.989	35.2194	63.2	75.454	47.3528	54.7562		106.512	85.2145			591.991	33.4845	63.2	77.003	39.3411	54.7286		106.512	86.6286			591.99	33.0348	63.2	75.9674	36.6183	50.2981		106.454	84.7522			591.747	36.7678	63.2	79.3827	38.6857	53.0528
106.657	81.3573	1228	35.8	592.948	35.1844	63.3	75.478	47.3674	54.7796		106.656	85.2845			592.95	33.4749	63.3	77.0361	39.3497	54.759		106.654	86.7027			592.95	32.9791	63.3	76.0029	36.6222	50.3279		106.737	84.8096			592.746	36.719	63.3	79.4183	38.6885	53.081
106.939	81.3941	1230	35.8	593.909	35.1772	63.4	75.502	47.3819	54.803		106.94	85.3414			593.91	33.4345	63.4	77.0693	39.3583	54.7893		106.937	86.7622			593.91	32.9734	63.4	76.0384	36.6261	50.3576		106.881	84.8602			593.745	36.7556	63.4	79.4538	38.6913	53.1093
107.08	81.4437	1232	35.8	594.873	35.1774	63.5	75.526	47.3969	54.8264		107.081	85.3856			594.869	33.449	63.5	77.1024	39.3669	54.8197		107.08	86.8144			594.869	32.9684	63.5	76.0738	36.6301	50.3872		107.023	84.8979			594.745	36.6763	63.5	79.4892	38.6941	53.1374
107.227	81.5056	1234	35.8	595.996	35.1664	63.6	75.55	47.4114	54.8497		107.224	85.432			595.989	33.4184	63.6	77.1356	39.3755	54.85		107.222	86.868			595.989	32.9442	63.6	76.1092	36.634	50.4169		107.308	84.9501			595.744	36.6641	63.6	79.5247	38.6969	53.1656
107.508	81.5289	1236	35.9	596.957	35.1533	63.7	75.574	47.4259	54.873		107.511	85.4862			596.947	33.4424	63.7	77.1686	39.3841	54.8802		107.507	86.9272			596.948	32.9338	63.7	76.1445	36.638	50.4465		107.448	85.0243			596.744	36.6519	63.7	79.5601	38.6997	53.1938
107.652	81.5944	1238	35.8	597.916	35.1783	63.8	75.5981	47.4404	54.8963		107.65	85.563			597.907	33.3819	63.8	77.2017	39.3927	54.9105		107.65	86.9765			597.908	32.9464	63.8	76.1798	36.6419	50.4761		107.733	85.0601			597.743	36.597	63.8	79.5955	38.7025	53.2219
107.934	81.6185	1240	35.8	598.876	35.233	63.9	75.622	47.455	54.9195		107.937	85.6189			598.867	33.3626	63.9	77.2347	39.4012	54.9407		107.933	87.0226			598.867	32.9577	63.9	76.2151	36.6459	50.5057		107.875	85.1097			598.742	36.6458	63.9	79.6309	38.7053	53.25
108.08	81.6974	1242	35.8	599.995	35.2104	64	75.6458	47.4695	54.9427		108.076	85.6533			599.991	33.347	64	77.2678	39.4098	54.9709		108.075	87.0783			599.987	32.9093	64	76.2505	36.6498	50.5352		108.019	85.1745			599.742	36.6702	64	79.6661	38.7081	53.2781
108.363	81.677	1244	35.8	600.954	35.1453	64.1	75.6697	47.4845	54.9659		108.364	85.7179			600.955	33.3728	64.1	77.3008	39.4184	55.001		108.361	87.1412			600.945	32.9055	64.1	76.2858	36.6538	50.5647		108.303	85.2374			600.741	36.6214	64.1	79.7013	38.7108	53.3061
108.503	81.7755	1246	35.8	601.913	35.0739	64.2	75.6936	47.4989	54.989		108.505	85.7647			601.914	33.3447	64.2	77.3338	39.427	55.0311		108.503	87.2035			601.905	32.9022	64.2	76.3212	36.6577	50.5943		108.445	85.2764			601.741	36.5604	64.2	79.7366	38.7136	53.3342
108.649	81.7701	1248	35.8	602.872	35.0727	64.3	75.7175	47.5134	55.0121		108.646	85.8289			602.874	33.3137	64.3	77.3666	39.4356	55.0612		108.644	87.2586			602.865	32.8692	64.3	76.3564	36.6617	50.6237		108.73	85.3108			602.74	36.5481	64.3	79.7719	38.7164	53.3622
108.932	81.8463	1250	35.8	603.992	35.0798	64.4	75.7412	47.5279	55.0352		108.931	85.8724			603.994	33.3574	64.4	77.3994	39.4441	55.0913		108.929	87.3099			603.984	32.8473	64.4	76.3916	36.6656	50.6532		108.872	85.3953			603.739	36.5359	64.4	79.8073	38.7192	53.3902
109.074	81.8635	1252	35.8	604.952	35.0827	64.5	75.7649	47.5424	55.0583		109.072	85.918			604.953	33.3627	64.5	77.4323	39.4527	55.1213		109.072	87.3824			604.943	32.8143	64.5	76.4268	36.6696	50.6826		109.157	85.4293			604.739	36.5237	64.5	79.8426	38.7219	53.4182
109.36	81.9245	1254	35.8	605.911	35.1315	64.6	75.7886	47.5568	55.0812		109.361	85.972			605.912	33.3571	64.6	77.4651	39.4613	55.1513		109.356	87.4374			605.903	32.7973	64.6	76.462	36.6735	50.712		109.298	85.4684			605.738	36.5298	64.6	79.8778	38.7247	53.4461
109.498	81.9582	1256	35.8	606.87	35.1058	64.7	75.8122	47.5713	55.1042		109.499	86.012			606.872	33.3484	64.7	77.4979	39.4699	55.1813		109.498	87.5117			606.863	32.759	64.7	76.497	36.6775	50.7414		109.441	85.5222			606.739	36.4932	64.7	79.9128	38.7275	53.4741
109.641	82.0053	1258	35.8	607.99	35.034	64.8	75.8359	47.5857	55.1272		109.641	86.0686			607.991	33.2714	64.8	77.5307	39.4784	55.2112		109.641	87.5445			607.984	32.77	64.8	76.5321	36.6814	50.7708		109.724	85.5857			607.738	36.4076	64.8	79.9479	38.7302	53.502
109.928	82.0573	1260	35.8	608.949	35.0065	64.9	75.8595	47.6002	55.1501		109.928	86.1335			608.95	33.3121	64.9	77.5635	39.487	55.2412		109.924	87.5844			608.948	32.7811	64.9	76.5671	36.6853	50.8001		109.867	85.6412			608.737	36.4382	64.9	79.9831	38.733	53.5299
110.07	82.0987	1262	35.8	609.909	35.0042	65	75.883	47.6146	55.1729		110.069	86.198			609.91	33.2796	65	77.5964	39.4955	55.2711		110.068	87.6336			609.911	32.7656	65	76.6022	36.6893	50.8294		110.152	85.6764			609.736	36.4382	65	80.0184	38.7358	53.5578
110.352	82.1563	1264	35.8	610.868	35.0127	65.1	75.9066	47.6291	55.1958		110.354	86.2395			610.869	33.2728	65.1	77.6292	39.5041	55.3009		110.352	87.6864			610.87	32.6862	65.1	76.6373	36.6932	50.8587		110.294	85.7299			610.736	36.4565	65.1	80.0536	38.7385	53.5857
110.496	82.1658	1266	35.8	611.988	35.0076	65.2	75.93	47.6435	55.2186		110.494	86.3029			611.989	33.2643	65.2	77.6619	39.5126	55.3307		110.493	87.7295			611.99	32.637	65.2	76.6722	36.6972	50.888		110.436	85.7711			611.735	36.5054	65.2	80.0886	38.7413	53.6135
110.639	82.2331	1268	35.8	612.95	34.9938	65.3	75.9535	47.6579	55.2414		110.639	86.3703			612.948	33.2779	65.3	77.6945	39.5212	55.3605		110.635	87.8029			612.948	32.6444	65.3	76.707	36.7011	50.9172		110.721	85.8427			612.735	36.5237	65.3	80.1235	38.744	53.6414
110.925	82.2414	1270	35.8	613.913	34.9582	65.4	75.977	47.6724	55.2641		110.923	86.4111			613.908	33.2807	65.4	77.7271	39.5297	55.3903		110.921	87.8667			613.908	32.6265	65.4	76.7417	36.7051	50.9464		110.862	85.874			613.735	36.5237	65.4	80.1585	38.7468	53.6692
111.064	82.3202	1272	35.9	614.876	34.9658	65.5	76.0004	47.6868	55.2868		111.064	86.4625			614.867	33.2627	65.5	77.7596	39.5383	55.4201		111.063	87.9245			614.867	32.6079	65.5	76.7765	36.709	50.9756		111.147	85.9447			614.733	36.4687	65.5	80.1935	38.7495	53.697
111.351	82.322	1274	35.9	615.995	35.0015	65.6	76.0238	47.7012	55.3095		111.35	86.5085			615.987	33.2549	65.6	77.7921	39.5468	55.4498		111.347	87.9844			615.987	32.5714	65.6	76.8113	36.713	51.0048		111.29	85.9926			615.733	36.5176	65.6	80.2286	38.7522	53.7248
111.491	82.4203	1276	35.9	616.955	34.9296	65.7	76.0473	47.7151	55.3321		111.491	86.5718			616.948	33.2238	65.7	77.8245	39.5554	55.4794		111.49	88.0479			616.946	32.5438	65.7	76.8461	36.7169	51.0339		111.432	86.0329			616.732	36.5115	65.7	80.2637	38.755	53.7525
111.632	82.4475	1278	35.9	617.914	34.9267	65.8	76.0707	47.7295	55.3548		111.633	86.603			617.911	33.2334	65.8	77.8569	39.5639	55.5091		111.632	88.1023			617.906	32.5207	65.8	76.8808	36.7208	51.063		111.715	86.0781			617.732	36.4443	65.8	80.2987	38.7577	53.7803
111.92	82.5025	1280	35.9	618.874	34.89	65.9	76.0941	47.7439	55.3773		111.919	86.6654			618.874	33.233	65.9	77.8893	39.5725	55.5387		111.916	88.1419			618.865	32.558	65.9	76.9156	36.7248	51.0921		111.858	86.1185			618.731	36.4932	65.9	80.3336	38.7605	53.808
112.06	82.5302	1282	35.9	619.993	34.8235	66	76.1173	47.7583	55.3999		112.059	86.7084			619.994	33.2151	66	77.9218	39.581	55.5683		112.058	88.1831			619.985	32.4904	66	76.9504	36.7287	51.1212		112.143	86.1608			619.731	36.4626	66	80.3685	38.7632	53.8357
112.348	82.5778	1284	35.8	620.953	34.7878	66.1	76.1406	47.7726	55.4224		112.346	86.7565			620.954	33.172	66.1	77.9542	39.5895	55.5979		112.343	88.2442			620.944	32.5165	66.1	76.9851	36.7327	51.1503		112.286	86.2257			620.73	36.4932	66.1	80.4034	38.7659	53.8634
112.489	82.5995			621.912	34.8186	66.2	76.1638	47.787	55.4449		112.488	86.8333			621.913	33.1227	66.2	77.9865	39.598	55.6275		112.485	88.3137			621.904	32.4911	66.2	77.0197	36.7366	51.1793		112.429	86.2878			621.729	36.4809	66.2	80.4382	38.7687	53.891
112.631	82.6531			622.872	34.797	66.3	76.1871	47.8014	55.4674		112.628	86.8817			622.872	33.163	66.3	78.0188	39.6066	55.657		112.626	88.3621			622.864	32.4999	66.3	77.0542	36.7406	51.2083		112.711	86.3397			622.729	36.4993	66.3	80.473	38.7714	53.9187
112.914	82.6962			623.991	34.7979	66.4	76.2102	47.8153	55.4898		112.916	86.9215			623.992	33.1566	66.4	78.0511	39.6151	55.6865		112.912	88.4078			623.983	32.5059	66.4	77.0888	36.7445	51.2373		112.854	86.3912			623.728	36.4748	66.4	80.5078	38.7741	53.9463
113.058	82.7109			624.951	34.8211	66.5	76.2333	47.8296	55.5122		113.055	86.972			624.952	33.1144	66.5	78.0834	39.6236	55.7159		113.053	88.46			624.942	32.5251	66.5	77.1235	36.7484	51.2662		113.139	86.4392			624.729	36.4443	66.5	80.5424	38.7768	53.9739
113.341	82.7684			625.91	34.7777	66.6	76.2565	47.844	55.5346		113.342	87.0263			625.911	33.1039	66.6	78.1156	39.6321	55.7453		113.338	88.5378			625.904	32.4939	66.6	77.1581	36.7524	51.2952		113.28	86.5062			625.728	36.5054	66.6	80.577	38.7796	54.0015
113.481	82.8005			626.869	34.7566	66.7	76.2796	47.8583	55.5569		113.483	87.0824			626.87	33.0673	66.7	78.1478	39.6406	55.7747		113.481	88.6194			626.867	32.4903	66.7	77.1926	36.7563	51.3241		113.424	86.5572			626.727	36.542	66.7	80.6115	38.7823	54.0291
113.626	82.8584			627.989	34.7647	66.8	76.3027	47.8727	55.5792		113.623	87.131			627.99	33.0948	66.8	78.1799	39.6491	55.8041		113.622	88.6609			627.99	32.4426	66.8	77.227	36.7603	51.353		113.707	86.5888			627.728	36.4443	66.8	80.6462	38.785	54.0566
113.911	82.8675			628.948	34.7142	66.9	76.3257	47.8865	55.6015		113.912	87.1861			628.95	33.0962	66.9	78.212	39.6577	55.8335		113.908	88.7043			628.95	32.4676	66.9	77.2615	36.7642	51.3818		113.85	86.6441			628.727	36.4382	66.9	80.6811	38.7877	54.0841
114.054	82.9426			629.908	34.7261	67	76.3487	47.9008	55.6237		114.052	87.2529			629.909	33.091	67	78.2441	39.6662	55.8628		114.05	88.7453			629.91	32.4541	67	77.296	36.7682	51.4107		114.134	86.7097			629.726	36.4137	67	80.7157	38.7904	54.1116
114.337	82.9533			630.869	34.7048	67.1	76.3716	47.9152	55.6459		114.335	87.2985			630.868	33.0803	67.1	78.2763	39.6747	55.8921		114.333	88.7865			630.869	32.4177	67.1	77.3306	36.7721	51.4395		114.276	86.7614			630.726	36.4259	67.1	80.7503	38.7931	54.1391
114.479	83.0312			631.994	34.7099	67.2	76.3946	47.929	55.6681		114.477	87.3561			631.987	33.0109	67.2	78.3083	39.6832	55.9213		114.476	88.8465			631.989	32.3892	67.2	77.365	36.776	51.4683		114.418	86.8168			631.725	36.4137	67.2	80.7848	38.7958	54.1666
114.764	83.0247			632.956	34.7033	67.3	76.4175	47.9433	55.6902		114.764	87.4267			632.946	33.0636	67.3	78.3403	39.6917	55.9506		114.761	88.9004			632.948	32.3966	67.3	77.3993	36.78	51.4971		114.702	86.8709			632.724	36.4993	67.3	80.8193	38.7985	54.194
114.905	83.0809			633.915	34.698	67.4	76.4403	47.9576	55.7124		114.904	87.4577			633.906	33.0034	67.4	78.3723	39.7002	55.9798		114.904	88.9579			633.907	32.3283	67.4	77.4336	36.7839	51.5258		114.845	86.9385			633.724	36.3648	67.4	80.854	38.8013	54.2215
115.047	83.0976			634.874	34.7043	67.5	76.4631	47.9714	55.7345		115.047	87.5127			634.867	33.0047	67.5	78.4043	39.7087	56.0089		115.045	89.0224			634.866	32.326	67.5	77.4678	36.7879	51.5545		115.129	86.9696			634.724	36.4015	67.5	80.8886	38.804	54.2489
115.33	83.1283			635.993	34.6801	67.6	76.486	47.9857	55.7565		115.33	87.5661			635.99	32.9932	67.6	78.4362	39.7171	56.0381		115.33	89.0607			635.986	32.2737	67.6	77.5021	36.7918	51.5832		115.272	87.0055			635.723	36.4443	67.6	80.9232	38.8066	54.2763
115.473	83.1761			636.953	34.7246	67.7	76.5088	48	55.7785		115.472	87.6058			636.954	32.9512	67.7	78.468	39.7256	56.0672		115.471	89.1228			636.945	32.3274	67.7	77.5362	36.7957	51.6119		115.556	87.0587			636.722	36.2914	67.7	80.9576	38.8094	54.3037
115.761	83.2055			637.912	34.6669	67.8	76.5316	48.0138	55.8005		115.759	87.6661			637.914	32.9428	67.8	78.4998	39.7341	56.0963		115.755	89.1712			637.904	32.3247	67.8	77.5704	36.7997	51.6406		115.699	87.1042			637.722	36.4626	67.8	80.9921	38.812	54.331
115.901	83.2596			638.872	34.6588	67.9	76.5544	48.0281	55.8225		115.899	87.7073			638.874	32.8693	67.9	78.5317	39.7426	56.1254		115.899	89.2204			638.864	32.322	67.9	77.6045	36.8036	51.6692		115.841	87.1458			638.721	36.3526	67.9	81.0265	38.8147	54.3584
116.043	83.272			639.991	34.6536	68	76.5771	48.0424	55.8444		116.044	87.7785			639.993	32.9079	68	78.5636	39.7511	56.1544		116.041	89.285			639.983	32.3061	68	77.6388	36.8076	51.6978		116.126	87.194			639.721	36.3342	68	81.0611	38.8174	54.3857
116.328	83.3413			640.951	34.6226	68.1	76.5999	48.0562	55.8663		116.327	87.8343			640.953	32.8715	68.1	78.5954	39.7596	56.1834		116.325	89.3492			640.943	32.3575	68.1	77.673	36.8115	51.7264		116.268	87.2307			640.721	36.377	68.1	81.0956	38.8201	54.413
116.468	83.3557			641.91	34.6174	68.2	76.6226	48.0704	55.8882		116.47	87.8847			641.912	32.881	68.2	78.6272	39.7681	56.2124		116.466	89.391			641.902	32.346	68.2	77.7072	36.8154	51.755		116.551	87.2829			641.721	36.2914	68.2	81.13	38.8228	54.4403
116.756	83.4235			642.87	34.5791	68.3	76.6453	48.0842	55.91		116.754	87.9268			642.871	32.8821	68.3	78.659	39.7765	56.2414		116.751	89.4692			642.862	32.3283	68.3	77.7412	36.8194	51.7835		116.694	87.3378			642.72	36.3158	68.3	81.1642	38.8255	54.4676
116.895	83.4501			643.989	34.6285	68.4	76.6679	48.0985	55.9319		116.898	87.9717			643.99	32.871	68.4	78.6907	39.785	56.2703		116.893	89.5117			643.983	32.311	68.4	77.7752	36.8233	51.812		116.836	87.3929			643.719	36.3342	68.4	81.1984	38.8282	54.4948
117.041	83.5119			644.949	34.5909	68.5	76.6905	48.1122	55.9537		117.037	88.021			644.95	32.8191	68.5	78.7226	39.7935	56.2992		117.036	89.5865			644.947	32.269	68.5	77.8091	36.8273	51.8405		117.122	87.4299			644.718	36.3709	68.5	81.2326	38.8309	54.522
117.323	83.5458			645.909	34.5943	68.6	76.7131	48.1265	55.9754		117.33	88.0734			645.91	32.8622	68.6	78.7544	39.8019	56.3281		117.32	89.6227			645.91	32.2116	68.6	77.8431	36.8312	51.869		117.263	87.5029			645.719	36.3281	68.6	81.2668	38.8335	54.5492
117.471	83.6141			646.868	34.5989	68.7	76.7358	48.1402	55.9971		117.466	88.1124			646.869	32.7862	68.7	78.7861	39.8104	56.3569		117.464	89.6753			646.869	32.1547	68.7	77.8769	36.8351	51.8975		117.547	87.5359			646.718	36.4932	68.7	81.301	38.8362	54.5764
117.747	83.6263			647.987	34.5734	68.8	76.7583	48.1544	56.0188		117.752	88.162			647.989	32.8078	68.8	78.8177	39.8188	56.3857		117.747	89.7138			647.988	32.1847	68.8	77.9108	36.8391	51.9259		117.689	87.5996			647.718	36.2914	68.8	81.3352	38.8389	54.6036
117.891	83.7028			648.949	34.5767	68.9	76.7808	48.1682	56.0405		117.891	88.2299			648.948	32.8205	68.9	78.8493	39.8273	56.4145		117.89	89.7612			648.948	32.1951	68.9	77.9447	36.843	51.9543		117.833	87.6316			648.719	36.3097	68.9	81.3694	38.8415	54.6307
118.036	83.7142			649.912	34.56	69	76.8032	48.1824	56.0621		118.031	88.2886			649.908	32.8492	69	78.8809	39.8358	56.4433		118.031	89.8112			649.908	32.182	69	77.9787	36.8469	51.9827		118.117	87.6888			649.717	36.273	69	81.4035	38.8442	54.6578
118.319	83.7758			650.876	34.5554	69.1	76.8257	48.1961	56.0837		118.319	88.3334			650.867	32.8055	69.1	78.9125	39.8442	56.472		118.315	89.8914			650.867	32.1536	69.1	78.0126	36.8509	52.011		118.259	87.7413			650.716	36.377	69.1	81.4377	38.8469	54.6849
118.459	83.7699			651.995	34.542	69.2	76.8481	48.2103	56.1053		118.462	88.3785			651.987	32.7893	69.2	78.944	39.8527	56.5007		118.459	89.9353			651.987	32.1452	69.2	78.0465	36.8548	52.0394		118.542	87.7763			651.716	36.3648	69.2	81.4718	38.8495	54.712
118.747	83.8391			652.955	34.5454	69.3	76.8705	48.2241	56.1268		118.747	88.4327			652.947	32.7668	69.3	78.9754	39.8611	56.5294		118.743	89.9861			652.946	32.1555	69.3	78.0803	36.8588	52.0677		118.686	87.8234			652.714	36.3097	69.3	81.5059	38.8522	54.739
118.89	83.8638			653.914	34.5257	69.4	76.8928	48.2383	56.1484		118.887	88.491			653.91	32.7365	69.4	79.0069	39.8695	56.5581		118.885	90.0583			653.906	32.15	69.4	78.1142	36.8627	52.096		118.829	87.8786			653.715	36.3281	69.4	81.54	38.8548	54.7661
119.029	83.898			654.874	34.542	69.5	76.915	48.252	56.1698		119.029	88.5317			654.873	32.6972	69.5	79.0383	39.878	56.5867		119.028	90.1163			654.865	32.1615	69.5	78.148	36.8666	52.1243		119.112	87.9177			654.714	36.3342	69.5	81.574	38.8575	54.7931
119.315	83.9573			655.993	34.5315	69.6	76.9373	48.2662	56.1913		119.315	88.6008			655.993	32.7573	69.6	79.0696	39.8864	56.6153		119.311	90.1652			655.985	32.1369	69.6	78.1818	36.8706	52.1525		119.254	87.9768			655.714	36.4259	69.6	81.6079	38.8601	54.8201
119.454	83.9771			656.953	34.5348	69.7	76.9595	48.2799	56.2127		119.456	88.6566			656.953	32.7476	69.7	79.1009	39.8949	56.6439		119.455	90.1991			656.944	32.1084	69.7	78.2154	36.8745	52.1807		119.539	88.0348			656.712	36.3648	69.7	81.6416	38.8627	54.8471
119.742	84.0566			657.912	34.5403	69.8	76.9817	48.2935	56.2341		119.743	88.7228			657.912	32.7329	69.8	79.1322	39.9033	56.6724		119.738	90.2459			657.904	32.1157	69.8	78.249	36.8784	52.209		119.68	88.0777			657.713	36.3342	69.8	81.6755	38.8654	54.8741
119.884	84.046			658.871	34.5079	69.9	77.0038	48.3077	56.2555		119.882	88.7816			658.872	32.6861	69.9	79.1636	39.9117	56.701		119.881	90.311			658.863	32.0765	69.9	78.2826	36.8824	52.2371		119.824	88.1062			658.711	36.3097	69.9	81.7095	38.868	54.901
120.025	84.1275			659.99	34.5114	70	77.026	48.3214	56.2769		120.024	88.8102			659.992	32.631	70	79.1948	39.9202	56.7295		120.022	90.3689			659.982	32.0251	70	78.3162	36.8863	52.2653		120.107	88.172			659.71	36.3464	70	81.7434	38.8706	54.928
120.31	84.1154			660.95	34.4977	70.1	77.0482	48.3351	56.2982		120.312	88.8804			660.951	32.6404	70.1	79.226	39.9286	56.7579		120.307	90.4197			660.941	32.063	70.1	78.3497	36.8902	52.2934		120.251	88.2113			660.711	36.377	70.1	81.7773	38.8732	54.9549
120.453	84.1941			661.909	34.5043	70.2	77.0704	48.3492	56.3194		120.451	88.9346			661.91	32.606	70.2	79.2572	39.937	56.7864		120.45	90.469			661.901	32.0273	70.2	78.3832	36.8942	52.3215		120.535	88.2501			661.71	36.322	70.2	81.8111	38.8758	54.9818
120.738	84.2086			662.868	34.4831	70.3	77.0926	48.3629	56.3407		120.738	88.9741			662.87	32.6154	70.3	79.2883	39.9454	56.8148		120.734	90.531			662.865	32.0158	70.3	78.4167	36.8981	52.3496		120.676	88.3147			662.709	36.2914	70.3	81.8449	38.8785	55.0086
120.881	84.2879			663.988	34.4736	70.4	77.1146	48.3765	56.3619		120.88	89.0193			663.989	32.642	70.4	79.3195	39.9538	56.8432		120.876	90.5793			663.987	31.9862	70.4	78.4503	36.902	52.3777		120.818	88.3621			640.694	34.9429	70.4	81.8788	38.8811	55.0355
121.162	84.3009			664.947	34.4051	70.5	77.1367	48.3907	56.3831		121.162	89.0676			664.949	32.6299	70.5	79.3507	39.9623	56.8715		121.161	90.6314			664.949	31.9638	70.5	78.484	36.906	52.4057		121.103	88.4106			641.691	34.9863	70.5	81.9128	38.8837	55.0624
121.304	84.3508			665.907	34.3391	70.6	77.1587	48.4043	56.4043		121.305	89.1109			665.909	32.662	70.6	79.3818	39.9707	56.8999		121.304	90.6809			665.909	31.9733	70.6	78.5175	36.9099	52.4338		121.246	88.4644			642.69	34.8748	70.6	81.9466	38.8863	55.0892
121.447	84.3948			666.867	34.3227	70.7	77.1807	48.418	56.4254		121.446	89.1682			666.868	32.6383	70.7	79.4129	39.9791	56.9282		121.445	90.7328			666.868	32.0488	70.7	78.5509	36.9138	52.4618		121.529	88.5129			643.69	34.8314	70.7	81.9805	38.8889	55.116
121.733	84.4315			667.992	34.3382	70.8	77.2027	48.4316	56.4465		121.734	89.2441			667.987	32.6036	70.8	79.4439	39.9875	56.9565		121.729	90.7887			667.988	32.0437	70.8	78.5843	36.9178	52.4898		121.673	88.5783			644.69	34.7942	70.8	82.0142	38.8914	55.1428
121.873	84.4826			668.955	34.3496	70.9	77.2247	48.4457	56.4676		121.874	89.2759			668.946	32.633	70.9	79.4749	39.9959	56.9847		121.872	90.8417			668.947	32.0356	70.9	78.6177	36.9217	52.5177		121.956	88.6272			645.69	34.85	70.9	82.0477	38.894	55.1696
122.16	84.4975			669.915	34.3931	71	77.2467	48.4594	56.4887		122.16	89.3379			669.906	32.6151	71	79.5059	40.0043	57.0129		122.156	90.8901			669.907	32.0116	71	78.651	36.9256	52.5457		122.098	88.6881			646.688	34.8934	71	82.0813	38.8966	55.1963
122.301	84.5793			670.875	34.4193	71.1	77.2686	48.473	56.5097		122.298	89.3719			670.865	32.6275	71.1	79.5367	40.0127	57.0412		122.298	90.9481			670.865	32.0029	71.1	78.6843	36.9296	52.5736		122.24	88.7158			647.689	34.8686	71.1	82.1149	38.8992	55.223
122.444	84.5872			671.993	34.3673	71.2	77.2905	48.4866	56.5307		122.442	89.4142			671.988	32.4967	71.2	79.5676	40.0211	57.0693		122.441	90.9945			671.985	31.9465	71.2	78.7175	36.9335	52.6015		122.526	88.7606			648.688	34.7756	71.2	82.1485	38.9018	55.2497
122.728	84.6688			672.953	34.3853	71.3	77.3124	48.5007	56.5517		122.73	89.4686			672.951	32.5337	71.3	79.5984	40.0295	57.0975		122.725	91.0317			672.944	31.8818	71.3	78.7508	36.9374	52.6293		122.667	88.7999			649.687	34.788	71.3	82.1823	38.9043	55.2764
122.873	84.6538			673.912	34.3332	71.4	77.3342	48.5143	56.5726		122.87	89.5266			673.913	32.5266	71.4	79.6293	40.0379	57.1256		122.867	91.0859			673.904	31.8907	71.4	78.7841	36.9414	52.6572		122.952	88.8382			650.687	34.85	71.4	82.2159	38.9069	55.3031
123.157	84.7301			674.872	34.3676	71.5	77.356	48.5279	56.5935		123.154	89.5889			674.874	32.4911	71.5	79.6601	40.0463	57.1537		123.152	91.1204			674.863	31.8735	71.5	78.8174	36.9453	52.685		123.094	88.8923			651.686	34.7942	71.5	82.2495	38.9094	55.3298
123.299	84.7371			675.991	34.3539	71.6	77.3777	48.5415	56.6144		123.299	89.6557			675.993	32.5455	71.6	79.6909	40.0547	57.1818		123.295	91.1896			675.983	31.8659	71.6	78.8506	36.9492	52.7128		123.237	88.9367			652.685	34.7446	71.6	82.2831	38.912	55.3565
123.437	84.7815			676.951	34.3183	71.7	77.3994	48.5551	56.6353		123.44	89.6984			676.952	32.5329	71.7	79.7216	40.063	57.2098		123.437	91.2166			676.942	31.7976	71.7	78.8838	36.9532	52.7406		123.521	88.9822			701.908	34.2113	71.7	82.3166	38.9146	55.3831
123.724	84.8069			677.91	34.316	71.8	77.4211	48.5687	56.6561		123.724	89.7306			677.911	32.5285	71.8	79.7524	40.0714	57.2379		123.721	91.2671			677.902	31.8042	71.8	78.9169	36.9571	52.7684		123.663	89.0532			702.867	34.1948	71.8	82.3502	38.9171	55.4097
123.864	84.8715			678.87	34.3045	71.9	77.4428	48.5823	56.6769		123.867	89.7797			678.87	32.496	71.9	79.7832	40.0798	57.2658		123.864	91.331			678.862	31.8126	71.9	78.9501	36.961	52.7961		123.948	89.0969			703.988	34.1579	71.9	82.3838	38.9197	55.4363
124.151	84.8983			679.989	34.2901	72	77.4643	48.5963	56.6977		124.152	89.837			679.99	32.4921	72	79.8139	40.0882	57.2938		124.148	91.4071			679.981	31.8072	72	78.9832	36.9649	52.8238		124.09	89.1432			704.947	34.2049	72	82.4173	38.9222	55.4629
124.293	84.9433			680.949	34.2822	72.1	77.486	48.6099	56.7184		124.291	89.8793			680.949	32.4709	72.1	79.8445	40.0965	57.3218		124.29	91.4714			680.944	31.7781	72.1	79.0161	36.9689	52.8515		124.234	89.183			705.906	34.2045	72.1	82.4507	38.9247	55.4894
124.434	84.9573			681.908	34.2944	72.2	77.5076	48.6234	56.7392		124.436	89.9077			681.909	32.4892	72.2	79.8752	40.1049	57.3497		124.432	91.5183			681.907	31.7734	72.2	79.0491	36.9728	52.8792		124.516	89.2341			706.866	34.2178	72.2	82.4841	38.9273	55.516
124.721	85.0126			682.867	34.306	72.3	77.5292	48.637	56.7598		124.721	89.9694			682.868	32.4976	72.3	79.9058	40.1133	57.3776		124.717	91.5634			682.869	31.7947	72.3	79.082	36.9767	52.9069		124.658	89.2721			707.986	34.235	72.3	82.5175	38.9298	55.5425
124.863	85.0602			683.987	34.2961	72.4	77.5506	48.6506	56.7805		124.86	90.0284			683.988	32.3826	72.4	79.9364	40.1217	57.4054		124.859	91.6215			683.988	31.7352	72.4	79.1151	36.9806	52.9345		124.942	89.2979			708.949	34.2117	72.4	82.5511	38.9323	55.569
125.147	85.0734			684.947	34.2881	72.5	77.5721	48.6641	56.8011		125.148	90.102			684.947	32.3775	72.5	79.9671	40.13	57.4333		125.143	91.6359			684.948	31.702	72.5	79.1481	36.9846	52.9621		125.086	89.3595			709.912	34.1556	72.5	82.5846	38.9348	55.5955
125.289	85.1591			685.91	34.271	72.6	77.5936	48.6777	56.8218		125.286	90.1346			685.907	32.3784	72.6	79.9976	40.1384	57.4611		125.287	91.708			685.908	31.7333	72.6	79.1811	36.9885	52.9897		125.228	89.4052			710.873	34.1696	72.6	82.618	38.9374	55.622
125.427	85.1841			686.873	34.3082	72.7	77.6151	48.6912	56.8423		125.431	90.1874			686.866	32.4335	72.7	80.0281	40.1467	57.4889		125.427	91.7432			686.867	31.7238	72.7	79.2139	36.9924	53.0173		125.512	89.4591			711.992	34.1416	72.7	82.6513	38.9399	55.6484
125.716	85.2366			687.994	34.2753	72.8	77.6365	48.7047	56.8629		125.715	90.2273			687.986	32.4471	72.8	80.0586	40.1551	57.5166		125.712	91.8069			687.987	31.7125	72.8	79.2467	36.9964	53.0448		125.656	89.5011			712.952	34.1463	72.8	82.6846	38.9424	55.6749
125.855	85.2552			688.954	34.2586	72.9	77.6578	48.7182	56.8834		125.855	90.2769			688.945	32.4102	72.9	80.0892	40.1634	57.5444		125.854	91.8355			688.946	31.7303	72.9	79.2795	37.0003	53.0723		125.94	89.5413			713.911	34.1241	72.9	82.7178	38.9449	55.7013
126.143	85.3286			689.913	34.2264	73	77.6792	48.7318	56.9039		126.142	90.3328			689.906	32.4188	73	80.1197	40.1718	57.5721		126.138	91.8916			689.905	31.729	73	79.3122	37.0042	53.0998		126.081	89.6158			714.871	34.137	73	82.7511	38.9474	55.7277
126.284	85.346			690.873	34.2304	73.1	77.7005	48.7453	56.9244		126.282	90.3661			690.87	32.4385	73.1	80.1502	40.1801	57.5998		126.282	91.9397			690.865	31.6824	73.1	79.3449	37.0081	53.1273		126.223	89.646			715.99	34.1927	73.1	82.7845	38.9499	55.7541
126.424	85.4042			691.992	34.2233	73.2	77.7219	48.7588	56.9448		126.425	90.4266			691.992	32.471	73.2	80.1805	40.1885	57.6274		126.424	91.9953			691.984	31.646	73.2	79.3776	37.0121	53.1548		126.508	89.7055			716.95	34.1986	73.2	82.8177	38.9524	55.7805
126.712	85.4023			692.952	34.2353	73.3	77.7432	48.7723	56.9652		126.711	90.4773			692.953	32.513	73.3	80.2109	40.1968	57.6551		126.707	92.0505			692.943	31.6231	73.3	79.4104	37.016	53.1822		126.651	89.7444			717.91	34.1529	73.3	82.851	38.9549	55.8068
126.853	85.4645			693.91	34.2466	73.4	77.7645	48.7858	56.9856		126.852	90.5358			693.912	32.5157	73.4	80.2414	40.2052	57.6827		126.85	92.1048			693.902	31.6177	73.4	79.4432	37.0199	53.2096		126.934	89.791			718.869	34.1606	73.4	82.8842	38.9574	55.8331
127.137	85.4727			694.87	34.235	73.5	77.7858	48.7993	57.006		127.139	90.5951			694.872	32.4828	73.5	80.2718	40.2135	57.7103		127.134	92.1539			694.862	31.6274	73.5	79.4759	37.0238	53.237		127.077	89.8293			719.988	34.1748	73.5	82.9173	38.9599	55.8595
127.277	85.5074			695.989	34.2219	73.6	77.807	48.8128	57.0263		127.279	90.6471			695.991	32.4789	73.6	80.3022	40.2218	57.7378		127.277	92.22			695.981	31.5929	73.6	79.5086	37.0277	53.2644		127.219	89.8874			720.948	34.1987	73.6	82.9505	38.9624	55.8858
127.565	85.5477			696.949	34.206	73.7	77.8282	48.8263	57.0466		127.564	90.6937			696.951	32.4985	73.7	80.3325	40.2302	57.7653		127.561	92.2651			696.94	31.5369	73.7	79.5412	37.0317	53.2918		127.503	89.9042			721.908	34.1639	73.7	82.9837	38.9649	55.912
127.706	85.593			697.908	34.2009	73.8	77.8494	48.8398	57.0669		127.708	90.7467			697.91	32.4509	73.8	80.3628	40.2385	57.7929		127.704	92.3086			697.9	31.5189	73.8	79.5738	37.0356	53.3191		127.646	89.9432			722.866	34.1174	73.8	83.0169	38.9674	55.9383
127.847	85.65			698.868	34.187	73.9	77.8705	48.8528	57.0872		127.846	90.7914			698.87	32.4645	73.9	80.393	40.2468	57.8203		127.847	92.3592			698.864	31.5348	73.9	79.6063	37.0395	53.3464		127.929	90.0069			723.986	34.0498	73.9	83.0499	38.9698	55.9646
128.134	85.6488			699.987	34.1832	74	77.8916	48.8662	57.1074		128.134	90.843			699.989	32.4382	74	80.4232	40.2551	57.8478		128.129	92.4143			699.987	31.4927	74	79.6388	37.0434	53.3737		128.072	90.0297			724.945	34.069	74	83.0829	38.9723	55.9908
128.276	85.7412			700.947	34.2142	74.1	77.9126	48.8797	57.1276		128.273	90.8844			700.949	32.429	74.1	80.4534	40.2634	57.8752		128.272	92.4541			700.949	31.5122	74.1	79.6713	37.0474	53.401		128.356	90.0859			725.905	34.0717	74.1	83.1158	38.9748	56.017
128.56	85.71			701.907	34.1797	74.2	77.9337	48.8932	57.1478		128.561	90.9212			701.908	32.4238	74.2	80.4835	40.2718	57.9026		128.558	92.4938			701.908	31.5215	74.2	79.7036	37.0513	53.4282		128.499	90.1567			726.869	34.0388	74.2	83.1488	38.9773	56.0432
128.702	85.7878			702.866	34.1935	74.3	77.9548	48.9066	57.168		128.701	90.9855			702.867	32.4146	74.3	80.5136	40.2801	57.93		128.699	92.5453			702.868	31.4963	74.3	79.736	37.0552	53.4554		128.64	90.186			727.992	34.0079	74.3	83.1819	38.9797	56.0694
128.845	85.7927			703.99	34.1917	74.4	77.9758	48.9201	57.1881		128.843	91.025			703.987	32.382	74.4	80.5438	40.2884	57.9574		128.841	92.6067			703.987	31.4719	74.4	79.7685	37.0591	53.4826		128.927	90.2446			728.953	33.9684	74.4	83.2149	38.9822	56.0955
129.13	85.872			704.953	34.1634	74.5	77.9968	48.9335	57.2082		129.129	91.0609			704.946	32.3823	74.5	80.574	40.2967	57.9847		129.125	92.6591			704.946	31.5349	74.5	79.8009	37.063	53.5098		129.067	90.2908			729.913	33.9849	74.5	83.2477	38.9847	56.1217
129.269	85.8979			705.914	34.2732	74.6	78.0177	48.9465	57.2283		129.27	91.123			705.906	32.3613	74.6	80.604	40.305	58.012		129.268	92.6966			705.906	31.5003	74.6	79.8333	37.067	53.537		129.352	90.3464			730.872	33.9957	74.6	83.2804	38.9871	56.1478
129.554	85.9426			706.874	34.2641	74.7	78.0386	48.9599	57.2483		129.557	91.1568			706.865	32.3421	74.7	80.634	40.3133	58.0393		129.553	92.7434			706.865	31.5237	74.7	79.8657	37.0709	53.5641		129.495	90.3839			731.991	34.0535	74.7	83.3131	38.9896	56.1739
129.7	85.9846			707.993	34.2818	74.8	78.0595	48.9733	57.2683		129.696	91.2276			707.986	32.342	74.8	80.664	40.3216	58.0665		129.695	92.7886			707.985	31.511	74.8	79.898	37.0748	53.5912		129.637	90.4311			732.951	34.0828	74.8	83.3461	38.992	56.2
129.839	86.0326			708.953	34.2253	74.9	78.0804	48.9868	57.2883		129.84	91.2682			708.948	32.3635	74.9	80.694	40.3299	58.0938		129.837	92.831			708.944	31.4948	74.9	79.9303	37.0787	53.6183		129.922	90.465			733.91	34.0472	74.9	83.379	38.9945	56.226
130.126	86.0498			709.912	34.2547	75	78.1013	48.9997	57.3083		130.126	91.3133			709.912	32.328	75	80.724	40.3382	58.121		130.122	92.8805			709.904	31.5423	75	79.9626	37.0827	53.6454		130.063	90.522			734.869	34.0203	75	83.4118	38.9969	56.2521
130.264	86.082			710.871	34.2438	75.1	78.1223	49.0131	57.3282		130.265	91.363			710.873	32.3133	75.1	80.7539	40.3465	58.1482		130.264	92.9555			710.863	31.5453	75.1	79.9948	37.0866	53.6725		130.349	90.5661			735.988	34.0361	75.1	83.4445	38.9994	56.2781
130.549	86.1303			711.991	34.3154	75.2	78.1432	49.0265	57.3481		130.552	91.4241			711.992	32.2526	75.2	80.7837	40.3548	58.1753		130.549	92.9904			711.983	31.5159	75.2	80.027	37.0905	53.6995		130.49	90.6043			736.948	34.0054	75.2	83.4772	39.0018	56.3041
130.693	86.1741			712.951	34.2648	75.3	78.164	49.0399	57.368		130.691	91.4709			712.952	32.2297	75.3	80.8136	40.3631	58.2024		130.691	93.0467			712.942	31.4522	75.3	80.0593	37.0944	53.7265		130.632	90.6534			737.908	33.9987	75.3	83.51	39.0043	56.3301
130.835	86.2066			713.91	34.2191	75.4	78.1847	49.0528	57.3879		130.835	91.505			713.91	32.2649	75.4	80.8435	40.3714	58.2296		130.833	93.0887			713.902	31.4298	75.4	80.0915	37.0983	53.7535		130.918	90.7063			738.867	33.993	75.4	83.5429	39.0067	56.3561
131.12	86.2277			714.869	34.2662	75.5	78.2055	49.0662	57.4077		131.12	91.5639			714.87	32.2308	75.5	80.8734	40.3797	58.2567		131.117	93.1503			714.861	31.4791	75.5	80.1237	37.1022	53.7805		131.06	90.7591			739.987	33.9621	75.5	83.5757	39.0092	56.3821
131.261	86.2828			715.989	34.2754	75.6	78.2264	49.0796	57.4275		131.26	91.61			715.989	32.268	75.6	80.9032	40.3879	58.2837		131.259	93.2083			715.981	31.4607	75.6	80.1558	37.1062	53.8075		131.343	90.8273			740.946	33.939	75.6	83.6084	39.0116	56.408
131.547	86.288			716.948	34.2808	75.7	78.2472	49.0925	57.4473		131.545	91.6678			716.949	32.2851	75.7	80.933	40.3962	58.3107		131.544	93.2519			716.941	31.4306	75.7	80.1879	37.1101	53.8344		131.486	90.8488			741.906	33.9273	75.7	83.6411	39.014	56.434
131.691	86.3551			717.908	34.2234	75.8	78.2678	49.1059	57.4671		131.687	91.7024			717.908	32.2979	75.8	80.9628	40.4045	58.3377		131.685	93.3071			717.903	31.4403	75.8	80.22	37.114	53.8613		131.628	90.861			742.865	33.9294	75.8	83.6737	39.0165	56.4599
131.83	86.3564			718.866	34.2412	75.9	78.2885	49.1193	57.4868		131.829	91.7574			718.868	32.3156	75.9	80.9925	40.4128	58.3647		131.828	93.3518			718.868	31.4141	75.9	80.2521	37.1179	53.8882		131.913	90.9184			743.986	33.9736	75.9	83.7063	39.0189	56.4858
132.116	86.4269			719.986	34.2392	76	78.3091	49.1322	57.5065		132.115	91.7935			719.987	32.2821	76	81.0222	40.421	58.3917		132.113	93.4147			719.988	31.4209	76	80.2841	37.1218	53.9151		132.055	90.9904			744.948	33.947	76	83.7389	39.0213	56.5117
132.257	86.4468			720.945	34.2492	76.1	78.3297	49.1455	57.5262		132.26	91.8519			720.947	32.28	76.1	81.0517	40.4293	58.4186		132.255	93.4474			720.947	31.3843	76.1	80.316	37.1257	53.9419		132.339	91.0326			745.911	33.934	76.1	83.7715	39.0237	56.5376
132.543	86.4995			721.91	34.2199	76.2	78.3502	49.1589	57.5459		132.543	91.8996			721.907	32.2961	76.2	81.0813	40.4376	58.4455		132.539	93.4929			721.907	31.3411	76.2	80.348	37.1296	53.9687		132.481	91.0689			746.873	33.976	76.2	83.8042	39.0262	56.5634
132.682	86.4965			722.872	34.2036	76.3	78.3706	49.1717	57.5655		132.686	91.9277			722.866	32.2562	76.3	81.1108	40.4458	58.4724		132.681	93.5431			722.866	31.3257	76.3	80.38	37.1336	53.9956		132.624	91.1067			747.992	33.9128	76.3	83.8368	39.0286	56.5893
132.828	86.5427			723.994	34.1522	76.4	78.3911	49.1851	57.5851		132.824	91.977			723.986	32.2388	76.4	81.1403	40.4541	58.4993		132.824	93.5779			723.985	31.3232	76.4	80.412	37.1375	54.0223		132.909	91.1484			748.952	33.927	76.4	83.8692	39.031	56.6151
133.111	86.5597			724.954	34.1233	76.5	78.4117	49.1985	57.6047		133.108	92.0103			724.945	32.2607	76.5	81.1697	40.4624	58.5261		133.108	93.5983			724.945	31.282	76.5	80.444	37.1414	54.0491		133.049	91.205			749.911	33.9228	76.5	83.9015	39.0334	56.6409
133.255	86.6065			725.913	34.1577	76.6	78.4322	49.2113	57.6242		133.256	92.0666			725.906	32.2367	76.6	81.1992	40.4706	58.5529		133.249	93.656			725.905	31.3084	76.6	80.476	37.1453	54.0759		133.335	91.2545			750.87	33.9132	76.6	83.9339	39.0358	56.6667
133.536	86.6687			726.873	34.1458	76.7	78.4527	49.2246	57.6438		133.539	92.1059			726.869	32.25	76.7	81.2287	40.4789	58.5797		133.535	93.7066			726.864	31.3046	76.7	80.5079	37.1492	54.1026		133.477	91.3005			751.99	33.8908	76.7	83.9665	39.0382	56.6924
133.678	86.6796			727.991	34.153	76.8	78.4733	49.2375	57.6633		133.687	92.1415			727.992	32.2564	76.8	81.2582	40.4871	58.6065		133.677	93.7641			727.984	31.3045	76.8	80.5398	37.1531	54.1293		133.621	91.3317			752.95	33.8414	76.8	83.9991	39.0407	56.7182
133.965	86.7252			728.951	34.185	76.9	78.4937	49.2508	57.6827		133.964	92.1958			728.953	32.267	76.9	81.2878	40.4954	58.6332		133.961	93.8065			728.943	31.2926	76.9	80.5717	37.157	54.156		133.904	91.331			753.909	33.8334	76.9	84.0316	39.0431	56.7439
134.107	86.7537			729.91	34.1744	77	78.5142	49.2636	57.7022		134.104	92.2772			729.912	32.2619	77	81.3173	40.5036	58.66		134.104	93.8381			729.902	31.2637	77	80.6034	37.1609	54.1826		134.046	91.4322			754.868	33.8636	77	84.0639	39.0455	56.7696
134.253	86.8092			730.87	34.138	77.1	78.5345	49.2769	57.7216		134.248	92.2944			730.871	32.2706	77.1	81.3468	40.5118	58.6867		134.245	93.9013			730.861	31.2725	77.1	80.6351	37.1649	54.2093		134.33	91.5014			755.988	33.8017	77.1	84.0961	39.0479	56.7953
134.535	86.8033			731.989	34.0964	77.2	78.5549	49.2898	57.741		134.532	92.3663			731.991	32.2546	77.2	81.3762	40.5201	58.7133		134.53	93.9519			731.981	31.2022	77.2	80.6667	37.1688	54.2359		134.473	91.5481			756.947	33.8276	77.2	84.1284	39.0503	56.821
134.673	86.8697			732.949	34.0874	77.3	78.5753	49.3031	57.7604		134.675	92.4217			732.95	32.2844	77.3	81.4056	40.5283	58.74		134.672	94.0043			732.94	31.2435	77.3	80.6984	37.1727	54.2625		134.757	91.5955			757.907	33.8175	77.3	84.1608	39.0527	56.8467
134.961	86.8928			733.908	34.0973	77.4	78.5956	49.3159	57.7798		134.959	92.4533			733.91	32.2759	77.4	81.4349	40.5365	58.7666		134.957	94.054			733.9	31.2108	77.4	80.73	37.1766	54.2891		134.899	91.6152			758.866	33.8388	77.4	84.1932	39.0551	56.8724
135.102	86.9454			734.868	34.105	77.5	78.616	49.3292	57.7991		135.102	92.4881			734.869	32.2338	77.5	81.4641	40.5448	58.7932		135.099	94.0796			734.86	31.2554	77.5	80.7615	37.1805	54.3157		135.041	91.6847			759.985	33.8118	77.5	84.2255	39.0575	56.898
135.243	86.9429			735.987	34.0868	77.6	78.6363	49.342	57.8184		135.244	92.5578			735.989	32.2564	77.6	81.4934	40.553	58.8198		135.241	94.1529			735.984	31.2309	77.6	80.7931	37.1844	54.3422		135.326	91.7114			760.944	33.8197	77.6	84.2577	39.0599	56.9236
135.526	87.0032			736.947	34.0925	77.7	78.6566	49.3553	57.8377		135.531	92.6025			736.948	32.2255	77.7	81.5226	40.5612	58.8463		135.526	94.2025			736.947	31.2326	77.7	80.8248	37.1883	54.3687		135.468	91.7697			761.904	33.8458	77.7	84.2899	39.0622	56.9492
135.673	87.0308			737.907	34.1044	77.8	78.6768	49.3681	57.8569		135.669	92.6374			737.908	32.1961	77.8	81.5518	40.5695	58.8728		135.669	94.2429			737.908	31.2618	77.8	80.8564	37.1922	54.3952		135.752	91.818			762.868	33.8636	77.8	84.3222	39.0646	56.9748
135.956	87.0757			738.866	34.103	77.9	78.697	49.3813	57.8762		135.954	92.6749			738.867	32.209	77.9	81.5811	40.5777	58.8993		135.953	94.3022			738.867	31.1795	77.9	80.8881	37.1961	54.4217		135.895	91.8398			763.992	33.8876	77.9	84.3546	39.067	57.0004
136.098	87.1171			739.985	34.0691	78	78.7172	49.3941	57.8954		136.097	92.7023			739.987	32.1396	78	81.6102	40.5859	58.9258		136.096	94.3235			739.986	31.2145	78	80.9197	37.2	54.4482		136.038	91.8774			764.953	33.9327	78	84.3869	39.0694	57.026
136.236	87.1548			740.947	34.1225	78.1	78.7373	49.4069	57.9146		136.238	92.7624			740.946	32.1578	78.1	81.6394	40.5941	58.9523		136.237	94.3736			740.945	31.1953	78.1	80.9512	37.2039	54.4746		136.322	91.9167			765.912	33.8708	78.1	84.4192	39.0718	57.0515
136.525	87.214			741.912	34.0922	78.2	78.7574	49.4202	57.9337		136.526	92.791			741.906	32.1587	78.2	81.6685	40.6023	58.9787		136.521	94.4256			741.905	31.1792	78.2	80.9827	37.2079	54.501		136.464	91.9691			766.872	33.8558	78.2	84.4515	39.0742	57.077
136.666	87.2201			742.874	34.1226	78.3	78.7775	49.4329	57.9528		136.669	92.8556			742.865	32.1794	78.3	81.6976	40.6105	59.0051		136.664	94.4885			742.864	31.1633	78.3	81.0142	37.2118	54.5274		136.748	92.0321			767.991	33.8823	78.3	84.4837	39.0766	57.1025
136.953	87.2817			743.993	34.0971	78.4	78.7976	49.4462	57.9719		136.952	92.9101			743.984	32.1794	78.4	81.7267	40.6187	59.0315		136.948	94.5424			743.984	31.1676	78.4	81.0456	37.2157	54.5538		136.893	92.0694			768.95	33.8872	78.4	84.5158	39.0789	57.128
137.093	87.2881			744.953	34.0518	78.5	78.8176	49.4589	57.991		137.092	92.9579			744.943	32.1911	78.5	81.7557	40.6269	59.0579		137.091	94.5809			744.943	31.1791	78.5	81.0769	37.2196	54.5802		137.033	92.11			769.909	33.9068	78.5	84.5478	39.0813	57.1535
137.237	87.345			745.912	34.0274	78.6	78.8376	49.4717	58.0101		137.235	92.9844			745.904	32.2086	78.6	81.7847	40.6351	59.0842		137.232	94.6271			745.903	31.1387	78.6	81.1082	37.2235	54.6065		137.318	92.1644			770.869	33.775	78.6	84.58	39.0837	57.179
137.521	87.3577			746.872	34.0526	78.7	78.8575	49.4849	58.0291		137.521	93.0335			746.868	32.2102	78.7	81.8137	40.6433	59.1105		137.517	94.6901			746.863	31.1705	78.7	81.1396	37.2274	54.6328		137.46	92.2144			771.988	33.8295	78.625	84.5881	39.0843	57.1853
137.66	87.4044			747.99	34.014	78.8	78.8774	49.4977	58.0481		137.663	93.0507			747.992	32.2292	78.8	81.8427	40.6515	59.1368		137.659	94.7491			747.982	31.1583	78.8	81.171	37.2313	54.6591		137.743	92.2735			772.948	33.8274	78.675	84.6042	39.0855	57.198
137.948	87.4023			748.95	33.9941	78.9	78.8974	49.5104	58.0671		137.948	93.1234			748.952	32.2181	78.9	81.8718	40.6597	59.1631		137.945	94.7879			748.941	31.1309	78.9	81.2024	37.2352	54.6854		137.887	92.3067			773.908	33.8531	78.775	84.6363	39.0879	57.2235
138.087	87.4584			749.909	33.9868	79	78.9174	49.5236	58.0861		138.088	93.1487			749.911	32.1724	79	81.9007	40.6679	59.1893		138.086	94.8166			749.901	31.1487	79	81.2338	37.2391	54.7117		138.028	92.3653			774.867	33.8352	78.875	84.6684	39.0902	57.2489
138.23	87.4552			750.869	34.0234	79.1	78.9374	49.5364	58.105		138.233	93.1982			750.871	32.142	79.1	81.9295	40.6761	59.2155		138.228	94.8517			750.86	31.1289	79.1	81.265	37.243	54.7379		138.312	92.4021			775.986	33.8305	78.975	84.7004	39.0926	57.2743
138.517	87.487			751.988	34.0856	79.2	78.9573	49.5491	58.1239		138.518	93.2474			751.99	32.1272	79.2	81.9584	40.6843	59.2417		138.512	94.9199			751.979	31.0861	79.2	81.2963	37.2469	54.7641		138.454	92.4344			776.946	33.7833	79.075	84.7324	39.095	57.2997
138.657	87.5092			752.948	34.0628	79.3	78.9772	49.5618	58.1428		138.656	93.2863			752.95	32.1408	79.3	81.9872	40.6925	59.2679		138.655	94.9451			752.938	31.0741	79.3	81.3276	37.2508	54.7903		138.739	92.4886			777.906	33.7559	79.075	84.7324	39.095	57.2997
138.944	87.5462			753.907	34.0695	79.4	78.9971	49.575	58.1617		138.941	93.3302			753.909	32.1434	79.4	82.016	40.7007	59.294		138.939	94.9924			753.9	31.0907	79.4	81.3589	37.2547	54.8165		138.882	92.5492			778.865	33.7275	79.075	84.7324	39.095	57.2997
139.085	87.6055			754.867	34.0679	79.5	79.0171	49.5877	58.1805		139.083	93.3849			754.869	32.1438	79.5	82.0447	40.7088	59.3202		139.082	95.0474			754.865	31.0343	79.5	81.3901	37.2586	54.8427		139.024	92.5801			779.985	33.6966	79.075	84.7324	39.0949	57.2997
139.227	87.6415			755.986	34.0216	79.6	79.037	49.6004	58.1994		139.227	93.406			755.987	32.1228	79.6	82.0734	40.717	59.3463		139.227	95.0971			755.987	31.074	79.6	81.4212	37.2625	54.8688		139.309	92.636			780.948	33.7094	79.0751	84.7324	39.0949	57.2997
139.512	87.6912			756.946	34.0245	79.7	79.0569	49.6131	58.2182		139.512	93.4543			756.947	32.0798	79.7	82.1021	40.7252	59.3723		139.509	95.146			756.947	31.0933	79.7	81.4524	37.2664	54.895		139.45	92.6703			781.91	33.6652	79.0752	84.7325	39.0949	57.2997
139.655	87.7093			757.906	34.0219	79.8	79.0767	49.6263	58.2369		139.654	93.4981			757.907	32.069	79.8	82.1309	40.7333	59.3984		139.651	95.2			757.906	31.124	79.8	81.4836	37.2703	54.9211		139.735	92.7039			782.872	33.703	79.0754	84.7325	39.095	57.2998
139.94	87.7606			758.868	33.9637	79.9	79.0965	49.639	58.2557		139.938	93.5462			758.866	32.0261	79.9	82.1597	40.7415	59.4244		139.935	95.2304			758.866	31.0962	79.9	81.5148	37.2742	54.9471		139.876	92.7432			783.991	33.742	79.0758	84.7326	39.095	57.2998
140.08	87.7652			759.991	34.031	80	79.1163	49.6517	58.2744		140.08	93.5989			759.985	32.0801	80	82.1885	40.7497	59.4504		140.078	95.263			759.985	31.0441	80	81.5459	37.2781	54.9732		140.02	92.792			784.951	33.7303	79.0766	84.7329	39.095	57.3
140.366	87.824			760.953	34.0316	80.1	79.136	49.6644	58.2931		140.365	93.6541			760.945	32.0264	80.1	82.2171	40.7578	59.4764		140.362	95.3142			760.945	31.0243	80.1	81.5769	37.282	54.9992		140.304	92.8544			785.91	33.7538	79.0781	84.7334	39.095	57.3004
140.504	87.8353			761.913	33.9712	80.2	79.1558	49.6775	58.3118		140.508	93.6789			761.904	32.0506	80.2	82.2458	40.766	59.5024		140.503	95.3573			761.905	31.0453	80.2	81.6079	37.2859	55.0253		140.447	92.9004			786.87	33.7475	79.0812	84.7344	39.0951	57.3012
140.649	87.8993			762.872	33.9711	80.3	79.1755	49.6902	58.3304		140.648	93.7413			762.864	32.0406	80.3	82.2744	40.7741	59.5283		140.647	95.3973			762.864	31.0078	80.3	81.6389	37.2898	55.0513		140.731	92.9512			787.989	33.704	79.0875	84.7364	39.0953	57.3028
140.936	87.909			763.992	33.9829	80.4	79.1952	49.7029	58.349		140.932	93.7823			763.987	32.0393	80.4	82.303	40.7823	59.5543		140.932	95.4377			763.983	31.0366	80.4	81.6698	37.2937	55.0772		140.873	92.9842			788.949	33.729	79.1	84.7404	39.0956	57.306
141.075	87.9647			764.952	34.0022	80.5	79.2149	49.7155	58.3677		141.076	93.8139			764.95	32.0229	80.5	82.3315	40.7904	59.5802		141.072	95.4959			764.942	31.0041	80.5	81.7006	37.2976	55.1032		141.158	93.0382			789.908	33.7564	79.125	84.7484	39.0961	57.3123
141.36	87.9842			765.911	33.9816	80.6	79.2345	49.7282	58.3862		141.358	93.8681			765.912	31.9534	80.6	82.3601	40.7986	59.606		141.358	95.5212			765.902	31.0077	80.6	81.7315	37.3015	55.1292		141.299	93.0757			790.868	33.7691	79.175	84.7644	39.0973	57.325
141.501	88.0413			766.87	33.9631	80.7	79.254	49.7408	58.4048		141.502	93.9072			766.872	31.9535	80.7	82.3886	40.8068	59.6319		141.499	95.5677			766.861	30.9762	80.7	81.7624	37.3054	55.1551		141.441	93.1156			791.987	33.6684	79.275	84.7965	39.0997	57.3504
141.645	88.0576			767.99	33.8717	80.8	79.2735	49.7535	58.4233		141.645	93.9566			767.99	32.0099	80.8	82.4171	40.8149	59.6577		141.643	95.6096			767.981	30.9919	80.8	81.7933	37.3093	55.181		141.726	93.1576			792.947	33.6251	79.375	84.8285	39.102	57.3757
141.929	88.0898			768.949	33.8508	80.9	79.293	49.7661	58.4419		141.93	94.0064			768.95	31.9905	80.9	82.4456	40.823	59.6835		141.926	95.6531			768.94	30.9104	80.9	81.8242	37.3132	55.2069		141.868	93.2056			793.906	33.6738	79.475	84.8603	39.1044	57.401
142.072	88.142			769.908	33.8666	81	79.3124	49.7793	58.4603		142.069	94.0708			769.909	32.0073	81	82.474	40.8312	59.7093		142.069	95.6738			769.899	30.9155	81	81.8551	37.3171	55.2327		142.153	93.2422			794.865	33.7202	79.575	84.8921	39.1068	57.4263
142.355	88.1269			770.867	33.9358	81.1	79.3317	49.7919	58.4788		142.358	94.1072			770.869	32.0073	81.1	82.5023	40.8393	59.735		142.353	95.7235			770.859	30.919	81.1	81.8859	37.321	55.2586		142.295	93.2839			795.985	33.7206	79.675	84.924	39.1091	57.4516
142.499	88.1892			771.987	33.95	81.2	79.351	49.8045	58.4972		142.498	94.1444			771.988	32.0264	81.2	82.5307	40.8474	59.7608		142.496	95.7732			771.982	30.939	81.2	81.9167	37.3249	55.2844		142.437	93.3178			796.944	33.7315	79.775	84.956	39.1115	57.4769
142.642	88.1852			772.946	34.0323	81.3	79.3703	49.8171	58.5157		142.641	94.1662			772.948	31.9825	81.3	82.559	40.8556	59.7865		142.638	95.8478			772.946	30.954	81.3	81.9475	37.3287	55.3102		142.723	93.3779			797.904	33.7412	79.875	84.9881	39.1138	57.5022
142.925	88.2394			773.905	34.0169	81.4	79.3898	49.8298	58.5341		142.927	94.2222			773.907	31.9126	81.4	82.5874	40.8637	59.8122		142.923	95.8824			773.907	30.9414	81.4	81.9783	37.3327	55.336		142.864	93.4118			798.866	33.7378	79.975	85.02	39.1162	57.5274
143.067	88.2366			774.865	34.001	81.5	79.4092	49.8424	58.5524		143.066	94.2523			774.867	31.8998	81.5	82.6157	40.8718	59.8378		143.065	95.9204			774.867	30.8987	81.5	82.009	37.3365	55.3618		143.148	93.4441			799.99	33.7606	80.075	85.0518	39.1185	57.5526
143.354	88.3127			775.984	34.032	81.6	79.4287	49.855	58.5708		143.353	94.2883			775.986	31.9056	81.6	82.6439	40.8799	59.8635		143.349	95.9699			775.985	30.9463	81.6	82.0397	37.3404	55.3875		143.291	93.5161					80.175	85.0836	39.1209	57.5778
143.492	88.33			776.946	34.0357	81.7	79.4481	49.8676	58.5891		143.492	94.3408			776.946	31.8845	81.7	82.6722	40.888	59.8891		143.491	96.0118			776.945	30.9359	81.7	82.0704	37.3443	55.4132		143.434	93.572					80.275	85.1153	39.1232	57.603
143.637	88.3783			777.911	34.0756	81.8	79.4674	49.8802	58.6074		143.635	94.3428			777.905	31.8917	81.8	82.7005	40.8962	59.9147		143.634	96.0677			777.905	30.9089	81.8	82.1011	37.3482	55.439		143.718	93.5949					80.375	85.147	39.1256	57.6282
143.921	88.3998			778.874	34.0498	81.9	79.4867	49.8928	58.6257		143.922	94.4268			778.864	31.8936	81.9	82.7288	40.9043	59.9403		143.917	96.1242			778.864	30.9428	81.9	82.1318	37.3521	55.4646		143.859	93.6393					80.475	85.1788	39.1279	57.6534
144.064	88.4167			779.993	34.0562	82	79.506	49.9054	58.644		144.061	94.4834			779.984	31.8428	82	82.7571	40.9124	59.9658		144.06	96.1489			779.983	30.97	82	82.1623	37.356	55.4903		144.145	93.6528					80.575	85.2105	39.1303	57.6785
144.348	88.4701			780.952	34.0222	82.1	79.5252	49.918	58.6622		144.349	94.4881			780.943	31.7954	82.1	82.7852	40.9205	59.9914		144.345	96.2198			780.943	30.994	82.1	82.1928	37.3599	55.516		144.286	93.6909					80.675	85.2423	39.1326	57.7037
144.489	88.5006			781.911	34.0061	82.2	79.5444	49.9306	58.6804		144.488	94.5841			781.903	31.7932	82.2	82.8133	40.9286	60.0169		144.487	96.2624			781.903	30.9204	82.2	82.2233	37.3638	55.5416		144.428	93.754					80.775	85.274	39.1349	57.7288
144.634	88.555			782.871	33.9506	82.3	79.5636	49.9431	58.6986		144.63	94.6114			782.867	31.8456	82.3	82.8415	40.9367	60.0423		144.628	96.3146			782.862	30.9101	82.3	82.2538	37.3677	55.5672		144.712	93.8159					80.875	85.3056	39.1373	57.7539
144.917	88.5614			783.99	33.9194	82.4	79.5828	49.9557	58.7168		144.917	94.6577			783.991	31.8285	82.4	82.8696	40.9448	60.0678		144.913	96.3572			783.982	30.8687	82.4	82.2843	37.3715	55.5928		144.856	93.8696					80.975	85.3373	39.1396	57.779
145.06	88.6236			784.95	33.9318	82.5	79.602	49.9683	58.7349		145.057	94.713			784.951	31.8272	82.5	82.8976	40.9529	60.0933		145.055	96.4091			784.941	30.8434	82.5	82.3147	37.3754	55.6184		145.14	93.9194					81.075	85.3689	39.1419	57.804
145.343	88.6196			785.909	33.8865	82.6	79.6211	49.9808	58.7531		145.343	94.7287			785.91	31.8691	82.6	82.9256	40.961	60.1187		145.34	96.4394			785.901	30.8331	82.6	82.3451	37.3793	55.6439		145.283	93.953					81.175	85.4006	39.1443	57.8291
145.483	88.6714			786.869	33.8884	82.7	79.6401	49.9934	58.7711		145.486	94.7789			786.87	31.9037	82.7	82.9536	40.9691	60.1441		145.482	96.4942			786.86	30.8616	82.7	82.3755	37.3832	55.6695		145.424	93.9978					81.275	85.4322	39.1466	57.8541
145.625	88.67			787.988	33.8753	82.8	79.6593	50.0055	58.7892		145.627	94.8443			787.99	31.9015	82.8	82.9815	40.9772	60.1694		145.625	96.5122			787.98	30.8168	82.8	82.4059	37.3871	55.695		145.708	94.0271					81.375	85.4637	39.1489	57.8792
145.91	88.7421			788.948	33.9022	82.9	79.6783	50.018	58.8073		145.913	94.8799			788.949	31.8967	82.9	83.0093	40.9853	60.1948		145.909	96.5842			788.938	30.8554	82.9	82.4363	37.391	55.7205		145.852	94.0704					81.475	85.4951	39.1512	57.9042
146.056	88.7317			789.907	33.8992	83	79.6974	50.0306	58.8253		146.053	94.8673			789.908	31.8918	83	83.0372	40.9933	60.2201		146.051	96.6304			789.9	30.8534	83	82.4666	37.3949	55.746		146.134	94.132					81.575	85.5266	39.1536	57.9292
146.336	88.7912			790.867	33.8851	83.1	79.7164	50.0431	58.8433		146.341	94.9373			790.867	31.8931	83.1	83.0652	41.0014	60.2454		146.336	96.6746			790.863	30.8398	83.1	82.4969	37.3987	55.7715		146.278	94.1927					81.675	85.5582	39.1559	57.9541
146.481	88.8155			791.986	33.9021	83.2	79.7354	50.0556	58.8613		146.479	94.9904			791.987	31.9038	83.2	83.0932	41.0095	60.2707		146.478	96.7215			791.987	30.8565	83.2	82.5273	37.4026	55.7969		146.42	94.2053					81.775	85.5898	39.1582	57.9791
146.767	88.8489			792.946	33.9163	83.3	79.7544	50.0682	58.8793		146.766	95.0269			792.946	31.8926	83.3	83.1212	41.0176	60.296		146.763	96.7698			792.946	30.8222	83.3	82.5576	37.4065	55.8223		146.703	94.2534					81.875	85.6213	39.1605	58.004
146.909	88.8791			793.905	33.9045	83.4	79.7734	50.0807	58.8972		146.906	95.0805			793.906	31.9187	83.4	83.1491	41.0257	60.3212		146.905	96.8101			793.906	30.8077	83.4	82.5879	37.4104	55.8477		146.846	94.2942					81.975	85.6527	39.1629	58.029
147.05	88.898			794.865	33.9258	83.5	79.7923	50.0932	58.9152		147.048	95.0912			794.865	31.9069	83.5	83.1769	41.0337	60.3464		147.047	96.853			794.865	30.7741	83.5	82.6181	37.4143	55.8731		147.132	94.3292					82.075	85.684	39.1652	58.0539
147.335	88.9604			795.989	33.9566	83.6	79.8112	50.1052	58.9331		147.336	95.1627			795.985	31.9171	83.6	83.2048	41.0418	60.3716		147.332	96.8801			795.985	30.7577	83.6	82.6482	37.4182	55.8985		147.272	94.3666					82.175	85.7154	39.1675	58.0788
147.475	88.9722			796.952	33.9197	83.7	79.8301	50.1178	58.9509		147.475	95.2029			796.944	31.9222	83.7	83.2326	41.0499	60.3968		147.473	96.9104			796.944	30.7627	83.7	82.6784	37.422	55.9238		147.558	94.4085					82.275	85.7469	39.1698	58.1037
147.76	89.0245			797.912	33.9016	83.8	79.8488	50.1303	58.9688		147.758	95.2433			797.904	31.8592	83.8	83.2605	41.0579	60.422		147.758	96.9824			797.903	30.7559	83.8	82.7085	37.4259	55.9492		147.701	94.455					82.375	85.7783	39.1721	58.1285
147.903	89.006			798.872	33.8709	83.9	79.8677	50.1428	58.9866		147.904	95.2979			798.863	31.881	83.9	83.2882	41.066	60.4471		147.9	97.0283			798.862	30.7465	83.9	82.7385	37.4298	55.9745		147.842	94.5042					82.475	85.8096	39.1744	58.1534
148.048	89.0904			799.991	33.8274	84	79.8866	50.1553	59.0045		148.045	95.3411			799.983	31.883	84	83.3159	41.074	60.4722		148.043	97.0536			799.982	30.6556	84	82.7686	37.4337	55.9997		148.127	94.5564					82.575	85.8409	39.1767	58.1782
148.33	89.0969			800.951	33.869	84.1	79.9055	50.1673	59.0223		148.328	95.3849			800.946	31.8519	84.1	83.3435	41.0821	60.4973		148.328	97.0867			800.941	30.687	84.1	82.7987	37.4376	56.025		148.268	94.5849					82.675	85.8721	39.179	58.2031
148.473	89.1353			801.91	33.8205	84.2	79.9242	50.1798	59.04		148.471	95.4433			801.909	31.8271	84.2	83.3713	41.0902	60.5224		148.468	97.1166			801.901	30.7009	84.2	82.8289	37.4415	56.0503		148.553	94.6268					82.775	85.9033	39.1814	58.2279
148.756	89.1549			802.87	33.855	84.3	79.9429	50.1923	59.0578		148.76	95.4763			802.871	31.823	84.3	83.3991	41.0982	60.5474		148.753	97.1886			802.86	30.6762	84.3	82.859	37.4453	56.0755		148.696	94.689					82.875	85.9346	39.1837	58.2527
148.897	89.2097			803.989	33.8858	84.4	79.9617	50.2047	59.0755		148.897	95.5063			803.99	31.834	84.4	83.4268	41.1063	60.5724		148.896	97.2384			803.98	30.6687	84.4	82.8891	37.4492	56.1007		148.837	94.7243					82.975	85.9658	39.1859	58.2774
149.041	89.1989			804.949	33.9187	84.5	79.9804	50.2167	59.0932		149.04	95.5689			804.95	31.7974	84.5	83.4544	41.1143	60.5974		149.038	97.2892			804.939	30.6878	84.5	82.9191	37.4531	56.1259		149.123	94.7713					83.075	85.9972	39.1882	58.3022
149.327	89.2677			805.907	33.934	84.6	79.9991	50.2292	59.1109		149.324	95.5891			805.909	31.7594	84.6	83.482	41.1223	60.6224		149.322	97.332			805.899	30.683	84.6	82.949	37.457	56.1511		149.264	94.7947					83.175	86.0284	39.1906	58.3269
149.468	89.2909			806.867	33.8607	84.7	80.0177	50.2416	59.1285		149.465	95.6388			806.869	31.7508	84.7	83.5096	41.1304	60.6474		149.465	97.3758			806.858	30.682	84.7	82.979	37.4609	56.1763		149.55	94.8375					83.275	86.0596	39.1928	58.3517
149.753	89.3167			807.986	33.8677	84.8	80.0364	50.2536	59.1462		149.753	95.6886			807.988	31.7456	84.8	83.5371	41.1384	60.6723		149.749	97.4103			807.979	30.6364	84.8	83.0089	37.4647	56.2014		149.69	94.9018					83.375	86.0907	39.1951	58.3764
149.903	89.3718			808.946	33.9222	84.9	80.0552	50.2661	59.1638		149.892	95.7155			808.948	31.7419	84.9	83.5646	41.1464	60.6972		149.892	97.4656			808.943	30.6087	84.9	83.0388	37.4686	56.2265		149.833	94.9251					83.475	86.1218	39.1974	58.4011
150.037	89.3789			809.905	33.8942	85	80.074	50.2785	59.1814		150.04	95.7438			809.907	31.7307	85	83.592	41.1545	60.7221		150.034	97.5195			809.905	30.5908	85	83.0687	37.4725	56.2516		150.117	94.972					83.575	86.153	39.1997	58.4258
150.321	89.4261			810.865	33.8115	85.1	80.0927	50.2905	59.199		150.322	95.7779			810.867	31.7149	85.1	83.6195	41.1625	60.7469		150.317	97.5738			810.866	30.6234	85.1	83.0987	37.4763	56.2767		150.26	94.9968					83.675	86.1842	39.202	58.4504
150.465	89.4367			811.984	33.7884	85.2	80.1113	50.3029	59.2165		150.462	95.8365			811.986	31.7038	85.2	83.647	41.1705	60.7718		150.461	97.6391			811.985	30.5871	85.2	83.1287	37.4802	56.3018		150.545	95.0587					83.775	86.2153	39.2043	58.4751
150.749	89.5022			812.944	33.7489	85.3	80.1299	50.3154	59.2341		150.748	95.8877			812.946	31.7018	85.3	83.6745	41.1785	60.7966		150.745	97.6751			812.945	30.5689	85.3	83.1587	37.4841	56.3268		150.685	95.1092					83.875	86.2463	39.2066	58.4997
150.891	89.5176			813.907	33.7946	85.4	80.1485	50.3273	59.2516		150.887	95.9162			813.905	31.7298	85.4	83.7019	41.1866	60.8214		150.888	97.7027			813.904	30.589	85.4	83.1886	37.488	56.3519		150.828	95.1471					83.975	86.2772	39.2089	58.5243
151.033	89.5709			814.87	33.7931	85.5	80.1671	50.3398	59.2691		151.03	95.9672			814.864	31.7548	85.5	83.7293	41.1946	60.8462		151.03	97.7412			814.864	30.5434	85.5	83.2185	37.4918	56.3769		151.112	95.1965					84.075	86.3082	39.2112	58.549
151.317	89.5768			815.992	33.7642	85.6	80.1856	50.3522	59.2865		151.314	96.0193			815.983	31.6822	85.6	83.7567	41.2026	60.871		151.314	97.7723			815.983	30.5562	85.6	83.2483	37.4957	56.4019		151.256	95.2493					84.1	86.3159	39.2117	58.5551
151.458	89.6135			816.951	33.7689	85.7	80.2041	50.3641	59.304		151.457	96.0592			816.943	31.7526	85.7	83.7841	41.2106	60.8957		151.456	97.8105			816.943	30.6011	85.7	83.2781	37.4996	56.4269		151.539	95.284					84.1125	86.3198	39.212	58.5582
151.745	89.6159			817.911	33.7754	85.8	80.2226	50.3765	59.3214		151.745	96.0865			817.902	31.7402	85.8	83.8115	41.2186	60.9204		151.739	97.8487			817.903	30.5727	85.8	83.3078	37.5035	56.4518		151.682	95.3262					84.1375	86.3276	39.2126	58.5643
151.888	89.6615			818.87	33.766	85.9	80.2411	50.3884	59.3388		151.886	96.1203			818.864	31.7592	85.9	83.8389	41.2266	60.9451		151.882	97.9075			818.862	30.5796	85.9	83.3374	37.5073	56.4767		151.824	95.3706					84.1875	86.3432	39.2137	58.5766
152.026	89.6959			819.989	33.7734	86	80.2597	50.4009	59.3562		152.025	96.1784			819.989	31.7107	86	83.8662	41.2346	60.9698		152.024	97.9369			819.982	30.5329	86	83.3671	37.5112	56.5017		152.11	95.4035					84.2875	86.3742	39.216	58.6012
152.313	89.7291			820.949	33.7696	86.1	80.2782	50.4133	59.3736		152.311	96.2276			820.951	31.7369	86.1	83.8935	41.2426	60.9945		152.309	97.9721			820.941	30.5692	86.1	83.3968	37.5151	56.5266		152.251	95.4422					84.3875	86.405	39.2183	58.6257
152.452	89.7603			821.908	33.7253	86.2	80.2966	50.4252	59.3909		152.453	96.28			821.91	31.7339	86.2	83.9208	41.2506	61.0191		152.452	98.0258			821.901	30.5858	86.2	83.4266	37.5189	56.5514		152.534	95.4685					84.4875	86.4358	39.2205	58.6502
152.739	89.7862			822.868	33.7327	86.3	80.3151	50.4376	59.4083		152.738	96.3177			822.87	31.6556	86.3	83.9481	41.2586	61.0437		152.737	98.083			822.859	30.5698	86.3	83.4563	37.5228	56.5763		152.677	95.5299					84.5875	86.4667	39.2228	58.6747
152.882	89.8091			823.987	33.7535	86.4	80.3335	50.4495	59.4256		152.879	96.3387			823.989	31.6881	86.4	83.9754	41.2666	61.0683		152.879	98.1061			823.979	30.5337	86.4	83.486	37.5267	56.6011		152.821	95.5722					84.6875	86.4976	39.2251	58.6992
153.167	89.8225			824.947	33.7694	86.5	80.3519	50.4618	59.4428		153.164	96.3634			824.949	31.6317	86.5	84.0027	41.2746	61.0928		153.164	98.1439			824.938	30.5651	86.5	83.5155	37.5305	56.626		153.104	95.6274					84.7875	86.5286	39.2273	58.7237
153.308	89.8896			825.906	33.7612	86.6	80.3703	50.4737	59.4601		153.306	96.4117			825.907	31.6285	86.6	84.0299	41.2826	61.1174		153.305	98.2028			825.897	30.5859	86.6	83.5451	37.5344	56.6508		153.246	95.6484					84.8875	86.5596	39.2296	58.7482
153.449	89.9177			826.866	33.7947	86.7	80.3886	50.4861	59.4773		153.452	96.4758			826.867	31.6012	86.7	84.057	41.2906	61.1419		153.447	98.2367			826.86	30.5613	86.7	83.5747	37.5383	56.6756		153.532	95.6959					84.9875	86.5904	39.2318	58.7726
153.735	89.9864			827.985	33.7627	86.8	80.4069	50.498	59.4945		153.735	96.5126			827.986	31.642	86.8	84.0842	41.2985	61.1664		153.731	98.2724			827.984	30.5411	86.8	83.6042	37.5421	56.7004		153.674	95.7291					85.0875	86.6212	39.2341	58.797
153.878	89.9932			828.944	33.732	86.9	80.4253	50.5104	59.5117		153.874	96.5445			828.946	31.6538	86.9	84.1112	41.3065	61.1909		153.874	98.3123			828.946	30.5656	86.9	83.6337	37.546	56.7251		153.958	95.7708					85.1875	86.652	39.2364	58.8215
154.163	90.0481			829.903	33.7357	87	80.4436	50.5222	59.5289		154.161	96.5719			829.905	31.6783	87	84.1383	41.3145	61.2154		154.158	98.3599			829.905	30.548	87	83.6631	37.5499	56.7498		154.101	95.8181					85.2875	86.6829	39.2386	58.8459
154.303	90.0712			830.863	33.7356	87.1	80.4619	50.5346	59.5461		154.302	96.588			830.865	31.6653	87.1	84.1653	41.3225	61.2398		154.3	98.3848			830.865	30.4923	87.1	83.6927	37.5537	56.7746		154.242	95.8662					85.3875	86.7138	39.2408	58.8703
154.446	90.1121			831.988	33.7609	87.2	80.4801	50.5465	59.5632		154.446	96.6415			831.984	31.6782	87.2	84.1924	41.3304	61.2642		154.442	98.4282			831.984	30.4714	87.2	83.7222	37.5576	56.7993		154.528	95.9082					85.4875	86.7446	39.2431	58.8946
154.727	90.1109			832.95	33.7813	87.3	80.4982	50.5588	59.5803		154.731	96.6702			832.944	31.6617	87.3	84.2194	41.3384	61.2886		154.728	98.4714			832.944	30.5018	87.3	83.7517	37.5615	56.8239		154.669	95.9849					85.5875	86.7754	39.2453	58.919
154.874	90.1406			833.912	33.769	87.4	80.5165	50.5707	59.5974		154.87	96.7138			833.904	31.6515	87.4	84.2464	41.3464	61.313		154.869	98.5341			833.903	30.5265	87.4	83.7811	37.5653	56.8486		154.953	95.9903					85.6875	86.806	39.2475	58.9434
155.159	90.1741			834.872	33.7644	87.5	80.5347	50.5825	59.6145		155.157	96.7578			834.863	31.6311	87.5	84.2733	41.3543	61.3374		155.153	98.5709			834.862	30.5147	87.5	83.8104	37.5692	56.8732		155.096	96.0288					85.7875	86.8366	39.2498	58.9677
155.302	90.1755			835.991	33.7562	87.6	80.5529	50.5949	59.6315		155.299	96.7972			835.982	31.6414	87.6	84.3002	41.3623	61.3617		155.297	98.6114			835.981	30.5327	87.6	83.8397	37.5731	56.8979		155.238	96.0614					85.8875	86.8671	39.252	58.992
155.441	90.2332			836.95	33.7236	87.7	80.571	50.6067	59.6486		155.441	96.8172			836.943	31.6156	87.7	84.327	41.3703	61.386		155.439	98.6699			836.941	30.4975	87.7	83.8691	37.5769	56.9225		155.522	96.1261					85.9875	86.8978	39.2542	59.0163
155.723	90.2532			837.91	33.7346	87.8	80.5892	50.619	59.6656		155.724	96.8758			837.906	31.5863	87.8	84.3539	41.3782	61.4103		155.723	98.699			837.901	30.4834	87.8	83.8984	37.5808	56.9471		155.663	96.178					86.0875	86.9286	39.2565	59.0406
155.867	90.3259			838.87	33.7546	87.9	80.6073	50.6309	59.6826		155.869	96.9109			838.869	31.6155	87.9	84.3807	41.3862	61.4346		155.865	98.7385			838.86	30.5174	87.9	83.9277	37.5846	56.9716		155.95	96.2475					86.1875	86.9593	39.2587	59.0648
156.155	90.3229			839.988	33.7554	88	80.6254	50.6427	59.6996		156.153	96.958			839.989	31.618	88	84.4074	41.3941	61.4588		156.15	98.7654			839.98	30.5228	88	83.9569	37.5885	56.9962		156.09	96.2516					86.2875	86.99	39.2609	59.0891
156.296	90.3906			840.948	33.7509	88.1	80.6434	50.655	59.7165		156.293	96.9965			840.949	31.6036	88.1	84.4342	41.4021	61.4831		156.293	98.8251			840.939	30.4901	88.1	83.9862	37.5924	57.0207		156.234	96.3106					86.3875	87.0205	39.2631	59.1133
156.435	90.399			841.907	33.7319	88.2	80.6614	50.6668	59.7334		156.437	97.0086			841.908	31.6145	88.2	84.4611	41.41	61.5073		156.436	98.8747			841.899	30.4641	88.2	84.0156	37.5962	57.0453		156.518	96.329					86.4875	87.051	39.2653	59.1376
156.722	90.4236			842.867	33.7328	88.3	80.6794	50.6786	59.7503		156.722	97.0572			842.868	31.6275	88.3	84.4879	41.4179	61.5315		156.718	98.9204			842.858	30.4601	88.3	84.0449	37.6001	57.0698		156.66	96.3711					86.5875	87.0816	39.2675	59.1618
156.863	90.4463			843.986	33.7024	88.4	80.6974	50.6909	59.7672		156.863	97.0849			843.987	31.6231	88.4	84.5147	41.4259	61.5556		156.861	98.9395			843.978	30.4538	88.4	84.0741	37.6039	57.0942		156.944	96.4249					86.6875	87.1123	39.2697	59.186
157.145	90.48			844.946	33.7033	88.5	80.7153	50.7027	59.7841		157.148	97.1462			844.947	31.6067	88.5	84.5414	41.4338	61.5798		157.146	98.9867			844.94	30.4667	88.5	84.1033	37.6078	57.1187		157.087	96.4736					86.7875	87.1428	39.2719	59.2101
157.292	90.5273			845.905	33.7758	88.6	80.7333	50.7145	59.801		157.289	97.193			845.906	31.627	88.6	84.568	41.4418	61.6039		157.287	99.03			845.903	30.4979	88.6	84.1324	37.6116	57.1432		157.229	96.5186					86.8875	87.1733	39.2741	59.2343
157.432	90.5366			846.864	33.7569	88.7	80.7512	50.7268	59.8178		157.43	97.2272			846.866	31.6437	88.7	84.5947	41.4497	61.628		157.429	99.0966			846.865	30.48	88.7	84.1616	37.6155	57.1676		157.513	96.5542					86.9875	87.2037	39.2763	59.2585
157.717	90.5945			847.984	33.7532	88.8	80.7692	50.7386	59.8346		157.718	97.2838			847.985	31.6634	88.8	84.6213	41.4576	61.6521		157.714	99.1473			847.985	30.4758	88.8	84.1906	37.6194	57.192		157.655	96.5959					87.0875	87.2341	39.2785	59.2826
157.859	90.5801			848.943	33.7532	88.9	80.7872	50.7504	59.8514		157.858	97.3241			848.944	31.6485	88.9	84.6479	41.4655	61.6762		157.857	99.1711			848.944	30.437	88.9	84.2197	37.6232	57.2164		157.94	96.6358					87.1875	87.2648	39.2807	59.3067
158.144	90.6277			849.906	33.7396	89	80.805	50.7627	59.8681		158.146	97.385			849.903	31.6407	89	84.6744	41.4735	61.7002		158.142	99.2086			849.904	30.4342	89	84.2487	37.6271	57.2408		158.083	96.6894					87.2875	87.2953	39.2829	59.3308
158.288	90.6409			850.869	33.7512	89.1	80.8228	50.7745	59.8849		158.284	97.412			850.863	31.6359	89.1	84.7011	41.4814	61.7242		158.283	99.2659			850.863	30.425	89.1	84.2777	37.6309	57.2651		158.224	96.7351					87.3875	87.3258	39.2851	59.3549
158.426	90.6999			851.991	33.7548	89.2	80.8407	50.7863	59.9016		158.427	97.4398			851.982	31.6392	89.2	84.7277	41.4893	61.7482		158.426	99.3148			851.983	30.4104	89.2	84.3067	37.6348	57.2895		158.509	96.7874					87.4875	87.3562	39.2873	59.379
158.715	90.6882			852.95	33.7492	89.3	80.8585	50.798	59.9183		158.712	97.4838			852.942	31.6506	89.3	84.7542	41.4972	61.7722		158.709	99.3582			852.942	30.3897	89.3	84.3356	37.6386	57.3138		158.651	96.816					87.5875	87.3865	39.2894	59.4031
158.855	90.7574			853.91	33.7668	89.4	80.8764	50.8103	59.935		158.854	97.4927			853.902	31.6181	89.4	84.7808	41.5051	61.7962		158.853	99.393			853.902	30.4389	89.4	84.3645	37.6425	57.3381		158.936	96.8612					87.6875	87.4168	39.2916	59.4271
159.141	90.7639			854.87	33.7425	89.5	80.8941	50.822	59.9517		159.139	97.5392			854.862	31.5978	89.5	84.8074	41.513	61.8201		159.136	99.4373			854.861	30.4607	89.5	84.3934	37.6463	57.3624		159.079	96.875					87.7875	87.447	39.2938	59.4511
159.278	90.8159			855.989	33.7575	89.6	80.9119	50.8338	59.9684		159.283	97.5779			855.986	31.5849	89.6	84.834	41.5209	61.8441		159.278	99.4721			855.981	30.4586	89.6	84.4224	37.6502	57.3867		159.221	96.9054					87.8875	87.4774	39.2959	59.4752
159.565	90.8316			856.949	33.7459	89.7	80.9296	50.8456	59.985		159.565	97.6332			856.949	31.568	89.7	84.8606	41.5288	61.868		159.563	99.5144			856.939	30.437	89.7	84.4514	37.654	57.4109		159.505	96.9503					87.9875	87.5076	39.2981	59.4992
159.708	90.854			857.908	33.7095	89.8	80.9474	50.8573	60.0016		159.709	97.6622			857.91	31.6277	89.8	84.8871	41.5367	61.8918		159.704	99.5605			857.899	30.4762	89.8	84.4803	37.6579	57.4351		159.647	97.0048					88.0875	87.5378	39.3003	59.5232
159.852	90.8951			858.868	33.7023	89.9	80.9651	50.8695	60.0182		159.85	97.7007			858.87	31.576	89.9	84.9136	41.5446	61.9157		159.848	99.5927			858.858	30.4614	89.9	84.5091	37.6617	57.4594		159.932	97.029					88.1875	87.5679	39.3024	59.5471
160.135	90.9264			859.987	33.678	90	80.9828	50.8813	60.0348		160.136	97.7492			859.988	31.5624	90	84.94	41.5525	61.9395		160.132	99.6356			859.978	30.4528	90	84.538	37.6656	57.4836		160.073	97.0607					88.2875	87.5981	39.3046	59.5711
160.277	90.9768			860.947	33.7016	90.1	81.0004	50.893	60.0513		160.276	97.7843			860.948	31.5751	90.1	84.9664	41.5604	61.9634		160.275	99.6916			860.937	30.4079	90.1	84.5668	37.6694	57.5077		160.358	97.0893					88.3875	87.6283	39.3067	59.595
160.563	90.9768			861.906	33.6475	90.2	81.0181	50.9048	60.0679		160.562	97.8367			861.907	31.5733	90.2	84.9928	41.5683	61.9872		160.559	99.7466			861.897	30.4327	90.2	84.5956	37.6733	57.5319		160.5	97.1305					88.4875	87.6586	39.3089	59.619
160.704	91.0493			862.866	33.6757	90.3	81.0357	50.9165	60.0844		160.706	97.8572			862.867	31.5705	90.3	85.019	41.5762	62.011		160.701	99.7807			862.859	30.4584	90.3	84.6242	37.6771	57.5561		160.643	97.1956					88.5875	87.6889	39.311	59.6429
160.843	91.0534			863.985	33.6531	90.4	81.0533	50.9282	60.1009		160.844	97.8996			863.986	31.4914	90.4	85.0453	41.5841	62.0347		160.843	99.8244			863.982	30.3974	90.4	84.6529	37.681	57.5802		160.926	97.2555					88.6875	87.7191	39.3132	59.6668
161.13	91.1157			864.944	33.7306	90.5	81.0709	50.9404	60.1174		161.133	97.9312			864.946	31.5063	90.5	85.0716	41.592	62.0585		161.127	99.8813			864.946	30.415	90.5	84.6817	37.6848	57.6043		161.069	97.3073					88.7875	87.7492	39.3153	59.6907
161.273	91.1455			865.903	33.7172	90.6	81.0885	50.9521	60.1338		161.272	97.9714			865.905	31.541	90.6	85.0979	41.5999	62.0822		161.271	99.9042			865.905	30.4137	90.6	84.7105	37.6887	57.6284		161.354	97.3292					88.8875	87.7792	39.3175	59.7145
161.558	91.1814			866.863	33.7033	90.7	81.106	50.9639	60.1503		161.555	98.0381			866.864	31.5547	90.7	85.1241	41.6077	62.1059		161.554	99.9529			866.865	30.4231	90.7	84.7394	37.6925	57.6525		161.495	97.3648					88.9875	87.8093	39.3196	59.7384
161.7	91.1743			867.987	33.6876	90.8	81.1236	50.9756	60.1667		161.7	98.0664			867.984	31.5236	90.8	85.1504	41.6156	62.1296		161.697	99.9746			867.983	30.4217	90.8	84.7682	37.6964	57.6765		161.639	97.4109					89.0875	87.8395	39.3217	59.7622
161.842	91.2051			868.95	33.6987	90.9	81.1412	50.9873	60.1831		161.843	98.1208			868.944	31.4828	90.9	85.1765	41.6235	62.1532		161.838	100.01			868.943	30.4208	90.9	84.7969	37.7002	57.7006		161.922	97.4372					89.1875	87.8697	39.3239	59.786
162.128	91.2325			869.911	33.6771	91	81.1587	50.999	60.1995		162.122	98.1485			869.903	31.4913	91	85.2027	41.6313	62.1769		162.122	100.06			869.902	30.3886	91	84.8254	37.704	57.7246		162.066	97.4749					89.2875	87.8999	39.326	59.8098
162.267	91.2433			870.871	33.6752	91.1	81.1761	51.0106	60.2158		162.27	98.184			870.862	31.513	91.1	85.2289	41.6392	62.2005		162.266	100.101			870.862	30.4014	91.1	84.854	37.7079	57.7486		162.349	97.5174					89.3875	87.9299	39.3281	59.8336
162.555	91.2994			871.99	33.742	91.2	81.1936	51.0223	60.2322		162.55	98.2184			871.982	31.5661	91.2	85.255	41.6471	62.2241		162.549	100.144			871.981	30.4008	91.2	84.8825	37.7117	57.7726		162.493	97.5598					89.4875	87.9598	39.3303	59.8574
162.698	91.2888			872.95	33.6996	91.3	81.2111	51.034	60.2485		162.695	98.2639			872.941	31.5303	91.3	85.2811	41.6549	62.2477		162.692	100.183			872.941	30.3613	91.3	84.911	37.7156	57.7966		162.634	97.6049					89.5875	87.9897	39.3324	59.8812
162.835	91.3411			873.908	33.6897	91.4	81.2286	51.0457	60.2648		162.836	98.3095			873.905	31.5605	91.4	85.3072	41.6628	62.2712		162.835	100.24			873.901	30.3825	91.4	84.9395	37.7194	57.8205		162.917	97.6376					89.6875	88.0198	39.3345	59.9049
163.123	91.3411			874.868	33.6915	91.5	81.2461	51.0574	60.2811		163.118	98.3344			874.867	31.561	91.5	85.3332	41.6707	62.2948		163.119	100.29			874.86	30.3621	91.5	84.9681	37.7232	57.8445		163.06	97.6693					89.7875	88.0498	39.3366	59.9287
163.264	91.3931			875.987	33.6923	91.6	81.2635	51.0691	60.2974		163.262	98.3794			875.989	31.5476	91.6	85.3593	41.6785	62.3183		163.261	100.326			875.98	30.3466	91.6	84.9967	37.7271	57.8684		163.344	97.7158					89.8875	88.0799	39.3387	59.9524
163.549	91.4165			876.947	33.6754	91.7	81.281	51.0812	60.3136		163.545	98.4176			876.949	31.5387	91.7	85.3854	41.6863	62.3418		163.546	100.378			876.939	30.3483	91.7	85.0253	37.7309	57.8923		163.488	97.7392					89.9875	88.1098	39.3409	59.9761
163.692	91.4813			877.906	33.7198	91.8	81.2984	51.0929	60.3298		163.689	98.4693			877.908	31.5404	91.8	85.4114	41.6942	62.3653		163.688	100.404			877.898	30.4015	91.8	85.0538	37.7348	57.9162		163.629	97.7947					90.0875	88.1397	39.343	59.9998
163.834	91.4918			878.866	33.7041	91.9	81.3157	51.1046	60.346		163.833	98.5156			878.868	31.5694	91.9	85.4374	41.702	62.3887		163.831	100.454			878.858	30.404	91.9	85.0823	37.7386	57.94		163.915	97.8507					90.1875	88.1695	39.3451	60.0235
164.119	91.5294			879.985	33.6474	92	81.3331	51.1162	60.3622		164.114	98.5381			879.987	31.5701	92	85.4634	41.7099	62.4122		164.115	100.499			879.978	30.4197	92	85.1107	37.7424	57.9639		164.055	97.8949					90.2875	88.1993	39.3472	60.0472
164.261	91.5719			880.945	33.6442	92.1	81.3504	51.1274	60.3784		164.261	98.5791			880.947	31.5345	92.1	85.4893	41.7177	62.4356		164.257	100.542			880.938	30.4047	92.1	85.1391	37.7463	57.9877		164.341	97.9431					90.3875	88.2291	39.3493	60.0708
164.546	91.5735			881.904	33.6606	92.2	81.3677	51.139	60.3946		164.545	98.6199			881.906	31.5145	92.2	85.5152	41.7255	62.459		164.542	100.588			881.902	30.3357	92.2	85.1675	37.7501	58.0116		164.483	97.9933					90.4875	88.2591	39.3514	60.0945
164.687	91.6546			882.864	33.6498	92.3	81.385	51.1507	60.4107		164.684	98.6588			882.866	31.5154	92.3	85.5411	41.7334	62.4824		164.684	100.634			882.865	30.3111	92.3	85.1958	37.7539	58.0354		164.626	98.0148					90.5875	88.2889	39.3535	60.1181
164.829	91.6525			883.983	33.6993	92.4	81.4023	51.1623	60.4268		164.831	98.6915			883.985	31.4901	92.4	85.567	41.7412	62.5057		164.825	100.67			883.984	30.3404	92.4	85.2241	37.7578	58.0592		164.909	98.0508					90.6875	88.3187	39.3556	60.1417
165.114	91.6924			884.943	33.6524	92.5	81.4197	51.1739	60.4429		165.113	98.7134			884.944	31.4694	92.5	85.5929	41.749	62.5291		165.111	100.701			884.944	30.3159	92.5	85.2524	37.7616	58.0829		165.052	98.0795					90.7875	88.3485	39.3577	60.1653
165.252	91.6718			885.904	33.6407	92.6	81.4369	51.1856	60.459		165.254	98.7763			885.903	31.4642	92.6	85.6188	41.7569	62.5524		165.253	100.733			885.903	30.2882	92.6	85.2808	37.7655	58.1067		165.336	98.1128					90.8875	88.3783	39.3598	60.1889
165.542	91.7261			886.866	33.6778	92.7	81.4541	51.1972	60.4751		165.542	98.7994			886.863	31.4427	92.7	85.6448	41.7647	62.5757		165.537	100.795			886.863	30.3163	92.7	85.3091	37.7693	58.1304		165.477	98.1532					90.9875	88.4082	39.3619	60.2124
165.68	91.734			887.991	33.7423	92.8	81.4714	51.2088	60.4911		165.681	98.8366			887.982	31.4866	92.8	85.6707	41.7725	62.599		165.679	100.863			887.982	30.2804	92.8	85.3374	37.7731	58.1541		165.62	98.2203					91.0875	88.438	39.364	60.236
165.967	91.8083			888.95	33.7042	92.9	81.4886	51.2204	60.5071		165.963	98.8825			888.942	31.4377	92.9	85.6966	41.7803	62.6222		165.963	100.891			888.942	30.2601	92.9	85.3656	37.7769	58.1778		165.905	98.2393					91.1875	88.4677	39.3661	60.2595
166.108	91.8012			889.91	33.7625	93	81.5058	51.2321	60.5231		166.107	98.9317			889.902	31.4212	93	85.7224	41.7881	62.6455		166.107	100.914			889.901	30.2549	93	85.3938	37.7808	58.2015		166.048	98.2713					91.2875	88.4973	39.3682	60.2831
166.249	91.85			890.87	33.7325	93.1	81.523	51.2437	60.5391		166.249	98.9952			890.861	31.4471	93.1	85.7481	41.7959	62.6687		166.247	100.937			890.861	30.2382	93.1	85.422	37.7846	58.2252		166.333	98.288					91.3875	88.5269	39.3703	60.3066
166.542	91.8744			891.989	33.7293	93.2	81.5402	51.2553	60.5551		166.536	99.0183			891.983	31.4127	93.2	85.7739	41.8038	62.6919		166.533	100.959			891.98	30.1947	93.2	85.4502	37.7884	58.2488		166.475	98.3618					91.4875	88.5566	39.3724	60.3301
166.679	91.9067			892.948	33.7142	93.3	81.5574	51.2669	60.571		166.675	99.0356			892.946	31.4305	93.3	85.7995	41.8116	62.7151		166.675	101.002			892.939	30.2267	93.3	85.4783	37.7923	58.2724		166.758	98.4024					91.5875	88.5863	39.3745	60.3536
166.96	91.9471			893.908	33.679	93.4	81.5745	51.278	60.587		166.961	99.0723			893.908	31.4158	93.4	85.8252	41.8194	62.7383		166.96	101.056			893.899	30.2443	93.4	85.5064	37.7961	58.2961		166.901	98.4252					91.6875	88.6161	39.3765	60.377
167.104	91.9636			894.868	33.6778	93.5	81.5915	51.2896	60.6029		167.104	99.1022			894.868	31.3783	93.5	85.8509	41.8272	62.7614		167.101	101.114			894.858	30.2672	93.5	85.5346	37.7999	58.3197		167.043	98.5001					91.7875	88.6457	39.3786	60.4005
167.248	92.0008			895.987	33.694	93.6	81.6084	51.3012	60.6188		167.244	99.1371			895.987	31.3613	93.6	85.8766	41.835	62.7845		167.243	101.155			895.978	30.2131	93.6	85.5628	37.8038	58.3432		167.326	98.5492					91.8875	88.6753	39.3807	60.4239
167.53	91.9986			896.947	33.6827	93.7	81.6254	51.3127	60.6347		167.53	99.1701			896.947	31.3999	93.7	85.9023	41.8428	62.8076		167.528	101.194			896.937	30.2432	93.7	85.591	37.8076	58.3668		167.47	98.5546					91.9875	88.7048	39.3828	60.4474
167.674	92.0626			897.906	33.6739	93.8	81.6424	51.3243	60.6505		167.673	99.205			897.906	31.441	93.8	85.9279	41.8506	62.8307		167.671	101.236			897.897	30.2322	93.8	85.619	37.8114	58.3903		167.753	98.6345					92.0875	88.7345	39.3849	60.4708
167.957	92.0576			898.865	33.6642	93.9	81.6594	51.3359	60.6664		167.955	99.2808			898.866	31.4214	93.9	85.9535	41.8583	62.8538		167.956	101.269			898.857	30.2226	93.9	85.647	37.8152	58.4139		167.897	98.6561					92.1875	88.7641	39.3869	60.4942
168.099	92.1274			899.984	33.6619	94	81.6763	51.347	60.6822		168.098	99.297			899.985	31.4198	94	85.979	41.8661	62.8768		168.097	101.32			899.98	30.2426	94	85.675	37.8191	58.4374		168.039	98.704					92.2875	88.7938	39.389	60.5176
168.242	92.1121			900.944	33.6031	94.1	81.6934	51.3586	60.698		168.242	99.3355			900.945	31.4112	94.1	86.0045	41.8739	62.8999		168.24	101.365			900.943	30.275	94.1	85.703	37.8229	58.4609		168.323	98.7369					92.3875	88.8233	39.3911	60.5409
168.527	92.1476			901.903	33.61	94.2	81.7104	51.3701	60.7138		168.528	99.3797			901.904	31.4383	94.2	86.0301	41.8817	62.9229		168.524	101.401			901.904	30.3288	94.2	85.731	37.8267	58.4844		168.464	98.7367					92.4875	88.8528	39.3931	60.5643
168.671	92.1699			902.862	33.6613	94.3	81.7275	51.3817	60.7295		168.667	99.4253			902.864	31.4566	94.3	86.0555	41.8895	62.9459		168.666	101.45			902.864	30.3174	94.3	85.7589	37.8305	58.5078		168.749	98.7913					92.5875	88.8822	39.3952	60.5876
168.955	92.2011			903.984	33.627	94.4	81.7445	51.3932	60.7453		168.953	99.4566			903.983	31.4194	94.4	86.081	41.8972	62.9689		168.951	101.471			903.984	30.332	94.4	85.7868	37.8344	58.5313		168.892	98.8072					92.6875	88.9116	39.3973	60.611
169.097	92.2592			904.948	33.6426	94.5	81.7615	51.4043	60.761		169.094	99.4701			904.943	31.4594	94.5	86.1064	41.905	62.9918		169.093	101.535			904.942	30.332	94.5	85.8148	37.8382	58.5547		169.033	98.868					92.7875	88.9411	39.3993	60.6343
169.239	92.2776			905.911	33.6288	94.6	81.7784	51.4158	60.7767		169.238	99.5145			905.902	31.4048	94.6	86.1319	41.9128	63.0147		169.236	101.575			905.902	30.3044	94.6	85.8427	37.842	58.5781		169.318	98.9197					92.8875	88.9706	39.4014	60.6576
169.523	92.3283			906.87	33.6399	94.7	81.7953	51.4274	60.7924		169.522	99.5206			906.861	31.4493	94.7	86.1574	41.9206	63.0376		169.52	101.596			906.861	30.2167	94.7	85.8707	37.8458	58.6015		169.46	98.9446					92.9875	89.0001	39.4034	60.6808
169.663	92.2994			907.99	33.6797	94.8	81.8122	51.4389	60.8081		169.664	99.5356			907.98	31.4749	94.8	86.1828	41.9283	63.0605		169.661	101.641			907.981	30.2484	94.8	85.8986	37.8496	58.6249		169.746	98.9971					93.0875	89.0294	39.4055	60.7041
169.95	92.3716			908.949	33.6474	94.9	81.829	51.45	60.8238		169.948	99.6009			908.94	31.4836	94.9	86.2082	41.9361	63.0834		169.946	101.677			908.94	30.1939	94.9	85.9264	37.8535	58.6483		169.888	99.0399					93.1875	89.0587	39.4076	60.7274
170.09	92.3904			909.909	33.6216	95	81.8458	51.4615	60.8394		170.089	99.627			909.902	31.4689	95	86.2335	41.9438	63.1063		170.087	101.722			909.9	30.1391	95	85.9542	37.8573	58.6716		170.03	99.0945					93.2875	89.0879	39.4096	60.7506
170.234	92.439			910.868	33.6339	95.1	81.8626	51.473	60.855		170.234	99.6534			910.865	31.4661	95.1	86.2589	41.9516	63.1291		170.23	101.766			910.859	30.1349	95.1	85.982	37.8611	58.6949		170.314	99.1352					93.3875	89.1172	39.4117	60.7739
170.518	92.4263			911.987	33.5993	95.2	81.8793	51.4841	60.8706		170.518	99.6908			911.988	31.446	95.2	86.2843	41.9594	63.1519		170.514	101.805			911.979	30.1775	95.2	86.0097	37.8649	58.7182		170.457	99.1506					93.4875	89.1467	39.4137	60.7971
170.659	92.4524			912.947	33.652	95.3	81.8961	51.4956	60.8862		170.659	99.7379			912.948	31.3957	95.3	86.3096	41.9671	63.1747		170.657	101.838			912.938	30.1174	95.3	86.0375	37.8687	58.7415		170.741	99.2023					93.5875	89.1762	39.4158	60.8203
170.944	92.5239			913.906	33.7001	95.4	81.9128	51.5071	60.9018		170.946	99.7793			913.908	31.4058	95.4	86.335	41.9749	63.1975		170.941	101.888			913.898	30.1659	95.4	86.0652	37.8725	58.7648		170.882	99.2232					93.6875	89.2056	39.4178	60.8435
171.089	92.5437			914.866	33.6725	95.5	81.9295	51.5181	60.9174		171.086	99.8101			914.868	31.409	95.5	86.3603	41.9826	63.2203		171.084	101.93			914.856	30.1833	95.5	86.0929	37.8764	58.7881		171.026	99.2656					93.7875	89.2348	39.4199	60.8667
171.229	92.5821			915.985	33.6648	95.6	81.9462	51.5296	60.9329		171.231	99.8483			915.987	31.4165	95.6	86.3855	41.9903	63.243		171.226	101.942			915.976	30.1784	95.6	86.1206	37.8802	58.8113		171.31	99.3204					93.8875	89.264	39.4219	60.8898
171.513	92.5993			916.945	33.6636	95.7	81.9629	51.5411	60.9484		171.512	99.8859			916.947	31.4069	95.7	86.4107	41.9981	63.2657		171.51	101.978			916.935	30.1992	95.7	86.1483	37.884	58.8346		171.452	99.3351					93.9875	89.2933	39.424	60.913
171.657	92.6503			917.904	33.6965	95.8	81.9795	51.5521	60.9639		171.654	99.9136			917.906	31.3889	95.8	86.4359	42.0058	63.2884		171.653	102.048			917.899	30.1835	95.8	86.1759	37.8878	58.8578		171.737	99.3844					94.0875	89.3226	39.426	60.9361
171.941	92.6157			918.864	33.679	95.9	81.9962	51.5636	60.9794		171.939	99.957			918.864	31.4521	95.9	86.4611	42.0136	63.3111		171.938	102.091			918.863	30.1685	95.9	86.2036	37.8916	58.881		171.879	99.4092					94.1875	89.352	39.428	60.9592
172.081	92.685			919.983	33.6893	96	82.0129	51.5751	60.9949		172.083	99.9891			919.984	31.4415	96	86.4864	42.0213	63.3338		172.08	102.127			919.984	30.1828	96	86.2312	37.8954	58.9042		172.02	99.4417					94.2875	89.3812	39.4301	60.9823
172.367	92.6936			920.942	33.6648	96.1	82.0296	51.5861	61.0104		172.37	100.039			920.944	31.4784	96.1	86.5117	42.029	63.3564		172.364	102.178			920.944	30.1698	96.1	86.2589	37.8993	58.9273		172.305	99.4558					94.3875	89.4103	39.4321	61.0054
172.511	92.769			921.903	33.6609	96.2	82.0462	51.5976	61.0258		172.508	100.066			921.903	31.4408	96.2	86.5369	42.0367	63.3791		172.506	102.188			921.903	30.1623	96.2	86.2865	37.9031	58.9505		172.447	99.5175					94.4875	89.4394	39.4342	61.0285
172.651	92.7759			922.865	33.6265	96.3	82.0628	51.6086	61.0412		172.65	100.086			922.862	31.3997	96.3	86.562	42.0445	63.4017		172.648	102.218			922.863	30.1973	96.3	86.3141	37.9069	58.9736		172.732	99.5738					94.5875	89.4688	39.4362	61.0516
172.936	92.8055			923.99	33.6118	96.4	82.0794	51.6201	61.0566		172.938	100.118			923.982	31.4151	96.4	86.5871	42.0522	63.4243		172.934	102.251			923.982	30.1989	96.4	86.3416	37.9107	58.9967		172.873	99.6127					94.6875	89.498	39.4382	61.0746
173.077	92.8458			924.95	33.6103	96.5	82.096	51.6315	61.072		173.078	100.155			924.941	31.4326	96.5	86.6123	42.0599	63.4468		173.075	102.285			924.942	30.175	96.5	86.3692	37.9145	59.0198		173.159	99.6678					94.7875	89.5271	39.4402	61.0977
173.362	92.8439			925.909	33.6377	96.6	82.1124	51.6425	61.0873		173.364	100.18			925.901	31.4379	96.6	86.6375	42.0676	63.4694		173.36	102.321			925.901	30.2215	96.6	86.3967	37.9183	59.0429		173.303	99.6881					94.8875	89.5561	39.4423	61.1207
173.506	92.9168			926.869	33.6271	96.7	82.1289	51.654	61.1027		173.503	100.212			926.86	31.4145	96.7	86.6626	42.0753	63.4919		173.502	102.366			926.86	30.2196	96.7	86.4241	37.9221	59.066		173.444	99.719					94.9875	89.585	39.4443	61.1437
173.645	92.9189			927.988	33.6126	96.8	82.1454	51.6649	61.118		173.647	100.26			927.982	31.3776	96.8	86.6876	42.0831	63.5144		173.644	102.412			927.979	30.216	96.8	86.4515	37.9259	59.089		173.728	99.7573					95.0875	89.6138	39.4463	61.1667
173.933	92.9765			928.948	33.6316	96.9	82.1619	51.6764	61.1333		173.932	100.279			928.944	31.3239	96.9	86.7126	42.0908	63.5369		173.928	102.458			928.939	30.2101	96.9	86.4789	37.9297	59.1121		173.869	99.8045					95.1875	89.6428	39.4483	61.1897
174.072	92.9603			929.907	33.6208	97	82.1784	51.6874	61.1486		174.074	100.301			929.909	31.3445	97	86.7377	42.0985	63.5594		174.07	102.481			929.898	30.2255	97	86.5064	37.9335	59.1351		174.155	99.8445					95.2875	89.6717	39.4504	61.2126
174.359	93.0189			930.867	33.6399	97.1	82.1949	51.6988	61.1639		174.36	100.35			930.868	31.304	97.1	86.7628	42.1062	63.5819		174.356	102.515			930.858	30.1936	97.1	86.5339	37.9373	59.1581		174.295	99.8859					95.3875	89.7007	39.4524	61.2356
174.501	93.0199			931.986	33.5984	97.2	82.2114	51.7098	61.1792		174.497	100.372			931.987	31.3551	97.2	86.7878	42.1139	63.6043		174.497	102.556			931.978	30.17	97.2	86.5613	37.9411	59.1811		174.439	99.9171					95.4875	89.7296	39.4544	61.2585
174.644	93.0643			932.945	33.6061	97.3	82.2279	51.7212	61.1944		174.639	100.416			932.947	31.3307	97.3	86.8128	42.1216	63.6268		174.639	102.606			932.936	30.2099	97.3	86.5887	37.9449	59.204		174.722	99.9513					95.5875	89.7585	39.4564	61.2815
174.928	93.0844			933.904	33.6212	97.4	82.2444	51.7326	61.2097		174.924	100.45			933.906	31.3548	97.4	86.8378	42.1293	63.6491		174.923	102.636			933.896	30.1869	97.4	86.6161	37.9487	59.227		174.866	99.994					95.6875	89.7873	39.4584	61.3044
175.07	93.1105			934.864	33.6488	97.5	82.2608	51.7436	61.2249		175.067	100.512			934.866	31.3955	97.5	86.8628	42.1369	63.6715		175.067	102.684			934.856	30.1641	97.5	86.6435	37.9526	59.2499		175.152	100.061					95.7875	89.8161	39.4605	61.3273
175.354	93.1215			935.983	33.6656	97.6	82.2772	51.7545	61.24		175.35	100.537			935.985	31.4039	97.6	86.8877	42.1446	63.6939		175.35	102.725			935.979	30.1811	97.6	86.6709	37.9564	59.2728		175.292	100.076					95.8875	89.845	39.4625	61.3502
175.494	93.1277			936.943	33.6264	97.7	82.2937	51.7659	61.2552		175.494	100.549			936.945	31.3688	97.7	86.9126	42.1523	63.7163		175.494	102.75			936.941	30.1685	97.7	86.6982	37.9602	59.2957		175.434	100.127					95.9875	89.874	39.4645	61.373
175.637	93.2154			937.902	33.6823	97.8	82.3101	51.7769	61.2704		175.637	100.582			937.904	31.4066	97.8	86.9374	42.16	63.7386		175.635	102.796			937.904	30.214	97.8	86.7255	37.964	59.3186		175.719	100.163					96.0875	89.9029	39.4665	61.3959
175.922	93.2105			938.862	33.6447	97.9	82.3264	51.7883	61.2855		175.923	100.622			938.864	31.3999	97.9	86.9623	42.1677	63.7609		175.921	102.83			938.863	30.2275	97.9	86.7528	37.9678	59.3415		175.86	100.189					96.1875	89.9317	39.4685	61.4188
176.063	93.26			939.982	33.6253	98	82.3426	51.7992	61.3007		176.063	100.644			939.983	31.4108	98	86.9872	42.1754	63.7832		176.061	102.876			939.982	30.2144	98	86.7802	37.9716	59.3644		176.146	100.231					96.2875	89.9604	39.4705	61.4416
176.351	93.2565			940.946	33.6685	98.1	82.3589	51.8106	61.3158		176.346	100.682			940.943	31.4178	98.1	87.0121	42.183	63.8055		176.346	102.917			940.942	30.2139	98.1	86.8075	37.9754	59.3872		176.287	100.288					96.3875	89.9892	39.4725	61.4644
176.493	93.3213			941.91	33.638	98.2	82.3752	51.8215	61.3309		176.49	100.708			941.902	31.3814	98.2	87.037	42.1907	63.8277		176.489	102.952			941.901	30.2011	98.2	86.8347	37.9792	59.41		176.43	100.32					96.4875	90.018	39.4745	61.4872
176.631	93.3175			942.87	33.5876	98.3	82.3915	51.8329	61.3459		176.632	100.75			942.862	31.3751	98.3	87.0617	42.1984	63.85		176.63	102.985			942.861	30.2198	98.3	86.8619	37.983	59.4328		176.715	100.341					96.5875	90.0469	39.4765	61.51
176.918	93.3463			943.99	33.5899	98.4	82.4077	51.8438	61.361		176.916	100.781			943.98	31.3768	98.4	87.0864	42.206	63.8722		176.915	103.019			943.98	30.184	98.4	86.8891	37.9868	59.4556		176.857	100.374					96.6875	90.0756	39.4785	61.5328
177.059	93.3795			944.948	33.5932	98.5	82.424	51.8547	61.376		177.058	100.808			944.94	31.3874	98.5	87.1111	42.2137	63.8944		177.057	103.057			944.94	30.1685	98.5	86.9163	37.9906	59.4784		177.141	100.411					96.7875	90.1043	39.4805	61.5556
177.345	93.386			945.908	33.5791	98.6	82.4402	51.8661	61.3911		177.343	100.859			945.9	31.3907	98.6	87.1358	42.2214	63.9166		177.342	103.075			945.899	30.2061	98.6	86.9434	37.9943	59.5012		177.282	100.457					96.8875	90.1329	39.4825	61.5783
177.488	93.4229			946.868	33.6008	98.7	82.4565	51.877	61.4061		177.483	100.905			946.863	31.3755	98.7	87.1605	42.229	63.9387		177.485	103.152			946.859	30.2332	98.7	86.9704	37.9982	59.5239		177.426	100.488					96.9875	90.1616	39.4845	61.6011
177.627	93.4405			947.987	33.5979	98.8	82.4727	51.8884	61.4211		177.631	100.932			947.987	31.4196	98.8	87.1852	42.2367	63.9609		177.626	103.179			947.978	30.24	98.8	86.9975	38.0019	59.5466		177.71	100.522					97.0875	90.1903	39.4865	61.6238
177.912	93.4818			948.946	33.5718	98.9	82.4888	51.8993	61.4361		177.912	100.974			948.948	31.4231	98.9	87.2098	42.2443	63.983		177.911	103.218			948.938	30.1931	98.9	87.0246	38.0057	59.5693		177.852	100.56					97.1875	90.2189	39.4885	61.6465
178.056	93.4714			949.906	33.5688	99	82.505	51.9102	61.451		178.054	101.023			949.907	31.3904	99	87.2345	42.252	64.0051		178.053	103.266			949.898	30.1882	99	87.0517	38.0095	59.592		178.136	100.62					97.2875	90.2476	39.4905	61.6692
178.341	93.5371			950.866	33.5833	99.1	82.5211	51.9215	61.466		178.34	101.042			950.867	31.3664	99.1	87.2591	42.2596	64.0272		178.337	103.311			950.857	30.1909	99.1	87.0788	38.0133	59.6147		178.278	100.654					97.3875	90.2762	39.4925	61.6919
178.481	93.5439			951.985	33.5826	99.2	82.5371	51.9324	61.4809		178.482	101.077			951.986	31.3561	99.2	87.2837	42.2673	64.0493		178.48	103.337			951.976	30.1718	99.2	87.1059	38.0171	59.6374		178.42	100.69					97.4875	90.3047	39.4945	61.7146
178.768	93.6063			952.945	33.5572	99.3	82.5532	51.9433	61.4958		178.765	101.111			952.945	31.3373	99.3	87.3083	42.2749	64.0713		178.765	103.369			952.935	30.1877	99.3	87.1329	38.0209	59.66		178.706	100.709					97.5875	90.3332	39.4964	61.7373
178.907	93.6118			953.904	33.5525	99.4	82.5693	51.9546	61.5107		178.908	101.155			953.904	31.3668	99.4	87.3328	42.2826	64.0934		178.906	103.405			953.895	30.1647	99.4	87.16	38.0247	59.6827		178.847	100.763					97.6875	90.3617	39.4984	61.7599
179.051	93.6333			954.863	33.5409	99.5	82.5854	51.9655	61.5256		179.052	101.207			954.864	31.3607	99.5	87.3574	42.2902	64.1154		179.048	103.452			954.859	30.1704	99.5	87.187	38.0285	59.7053		179.132	100.788					97.7875	90.3903	39.5004	61.7826
179.332	93.6604			955.983	33.5347	99.6	82.6014	51.9763	61.5404		179.333	101.238			955.983	31.3453	99.6	87.3819	42.2978	64.1374		179.333	103.484			955.983	30.1718	99.6	87.214	38.0323	59.7279		179.276	100.82					97.8875	90.419	39.5024	61.8052
179.475	93.6502			956.942	33.5492	99.7	82.6174	51.9877	61.5553		179.475	101.29			956.943	31.3517	99.7	87.4063	42.3055	64.1594		179.475	103.538			956.943	30.171	99.7	87.2409	38.0361	59.7505		179.56	100.855					97.9875	90.4476	39.5044	61.8278
179.76	93.6964			957.901	33.5891	99.8	82.6334	51.9985	61.5701		179.761	101.315			957.902	31.3532	99.8	87.4308	42.3131	64.1814		179.761	103.582			957.902	30.1807	99.8	87.2678	38.0399	59.773		179.701	100.896					98.0875	90.4762	39.5063	61.8504
179.903	93.6826			958.863	33.5706	99.9	82.6494	52.0094	61.5849		179.902	100.485			958.862	31.3051	99.9	87.4552	42.3207	64.2033		179.902	101.744			958.862	30.2267	99.9	87.2947	38.0436	59.7956		179.843	100.965					98.1875	90.5047	39.5083	61.873
180.046	93.6826			959.987	33.5618	100	82.6653	52.0207	61.5997		180.045	97.6679			959.981	31.311	100	87.4796	42.3283	64.2252		180.045	99.1866			959.981	30.1974	100	87.3217	38.0474	59.8181		180.129	100.965					98.2875	90.5331	39.5103	61.8955
180.333	88.9641			960.949	33.518	100.1	82.6812	52.0316	61.6145		180.33	95.7215			960.941	31.2669	100.1	87.504	42.336	64.2472		180.329	96.8395			960.941	30.2073	100.1	87.3486	38.0512	59.8406		180.269	94.6957					98.3875	90.5617	39.5123	61.9181
180.471	87.8214			961.909	33.517	100.2	82.6971	52.0424	61.6293		180.471	94.8629			961.9	31.2461	100.2	87.5284	42.3436	64.269		180.471	95.5229			961.9	30.1881	100.2	87.3754	38.055	59.8631		180.554	93.0376					98.4875	90.5904	39.5143	61.9406
180.759	86.6215			962.868	33.4909	100.3	82.713	52.0532	61.644		180.76	94.1759			962.86	31.263	100.3	87.5527	42.3512	64.2909		180.756	94.6642			962.86	30.1678	100.3	87.4022	38.0588	59.8856		180.697	92.1228					98.5875	90.6189	39.5162	61.9631
180.898	85.993			963.988	33.5281	100.4	82.7289	52.0645	61.6587		180.9	93.489			963.98	31.2777	100.4	87.577	42.3588	64.3128		180.898	94.0345			963.979	30.1808	100.4	87.4289	38.0626	59.9081		180.84	91.3223					98.6875	90.6472	39.5182	61.9857
181.043	85.4788			964.947	33.5166	100.5	82.7448	52.0754	61.6735		181.041	93.031			964.942	31.248	100.5	87.6013	42.3664	64.3346		181.04	93.5193			964.938	30.1499	100.5	87.4557	38.0664	59.9306		181.123	90.8649					98.7875	90.6755	39.5202	62.0082
181.327	84.6218			965.907	33.4811	100.6	82.7607	52.0862	61.6882		181.324	92.7448			965.905	31.2156	100.6	87.6255	42.374	64.3564		181.324	93.0041			965.898	30.156	100.6	87.4825	38.0701	59.953		181.265	90.4647					98.8875	90.7038	39.5221	62.0307
181.47	84.3361			966.866	33.5238	100.7	82.7766	52.097	61.7028		181.47	92.4013			966.868	31.2722	100.7	87.6497	42.3816	64.3783		181.466	92.6606			966.857	30.1327	100.7	87.5092	38.0739	59.9754		181.551	90.1788					98.9875	90.7325	39.5241	62.0531
181.754	83.7076			967.985	33.4983	100.8	82.7925	52.1078	61.7175		181.752	92.0579			967.987	31.3049	100.8	87.6739	42.3892	64.4		181.751	92.4317			967.976	30.1361	100.8	87.5359	38.0777	59.9978		181.692	89.8357					99.0875	90.7609	39.5261	62.0756
181.895	83.5362			968.945	33.4964	100.9	82.8083	52.1191	61.7322		181.898	91.7716			968.946	31.3277	100.9	87.6982	42.3968	64.4218		181.894	92.1454			968.936	30.1306	100.9	87.5626	38.0815	60.0202		181.835	89.2068					99.1875	90.7893	39.528	62.098
182.04	82.7934			969.904	33.5146	101	82.824	52.1299	61.7468		182.037	91.4854			969.906	31.3406	101	87.7225	42.4044	64.4436		182.035	91.802			969.896	30.1047	101	87.5894	38.0853	60.0426		182.119	89.0353					99.2875	90.8175	39.53	62.1205
182.324	82.9077			970.864	33.572	101.1	82.8398	52.1407	61.7614		182.325	91.1992			970.866	31.322	101.1	87.7468	42.412	64.4653		182.32	91.6302			970.855	30.1055	101.1	87.6161	38.0891	60.065		182.262	88.7494					99.3875	90.8457	39.532	62.1429
182.463	82.3363			971.983	33.633	101.2	82.8556	52.1515	61.776		182.463	91.0274			971.985	31.3259	101.2	87.771	42.4196	64.487		182.462	91.1723			971.977	30.1021	101.2	87.6427	38.0928	60.0874		182.546	88.3491					99.4875	90.874	39.5339	62.1653
182.751	82.222			972.943	33.615	101.3	82.8714	52.1623	61.7906		182.753	90.7985			972.944	31.2738	101.3	87.7951	42.4272	64.5087		182.747	91.1723			972.939	30.1122	101.3	87.6693	38.0966	60.1097		182.687	88.3491					99.5875	90.9023	39.5359	62.1877
182.899	81.4222			973.902	33.5643	101.4	82.8871	52.1736	61.8052		182.891	90.684			973.904	31.3003	101.4	87.8192	42.4348	64.5304		182.89	90.7716			973.902	30.0934	101.4	87.6959	38.1004	60.132		182.829	88.1776					99.6875	90.9306	39.5378	62.2101
183.034	81.5936			974.862	33.5528	101.5	82.9027	52.1843	61.8197		183.033	90.3977			974.863	31.3348	101.5	87.8434	42.4424	64.5521		183.032	90.5998			974.863	30.0546	101.5	87.7225	38.1042	60.1543		183.115	87.7202					99.7875	90.9589	39.5398	62.2324
183.32	81.2507			975.981	33.5298	101.6	82.9184	52.1951	61.8343		183.317	89.997			975.983	31.3134	101.6	87.8675	42.4499	64.5737		183.316	90.6571			975.982	30.0465	101.6	87.749	38.1079	60.1766		183.257	87.7202					99.8875	90.9872	39.5417	62.2548
183.458	80.6222			976.943	33.535	101.7	82.9342	52.2059	61.8488		183.462	89.8253			976.942	31.2946	101.7	87.8916	42.4575	64.5953		183.458	90.1419			976.942	30.0087	101.7	87.7755	38.1117	60.1989		183.541	87.4915					99.9875	91.0154	39.5437	62.2771
183.747	80.9079			977.907	33.4873	101.8	82.9498	52.2167	61.8633		183.743	89.768			977.901	31.2932	101.8	87.9157	42.4651	64.617		183.742	90.2563			977.901	29.9535	101.8	87.802	38.1155	60.2211		183.683	87.2056					100.087	91.0437	39.5456	62.2995
183.89	80.2794			978.869	33.4513	101.9	82.9655	52.2274	61.8778		183.884	89.5391			978.86	31.2955	101.9	87.9398	42.4727	64.6386		183.884	89.9701			978.861	30.0144	101.9	87.8285	38.1193	60.2434		183.826	87.0913					100.187	91.0719	39.5476	62.3218
184.028	80.2223			979.988	33.5298	102	82.9812	52.2382	61.8923		184.045	89.6535			979.98	31.2887	102	87.9639	42.4802	64.6601		184.027	89.6839			979.98	29.9703	102	87.8549	38.123	60.2656		184.111	86.8626					100.287	91.1002	39.5495	62.3441
184.316	80.2794			980.948	33.5048	102.1	82.9969	52.249	61.9068		184.326	89.4246			980.939	31.3098	102.1	87.9878	42.4878	64.6817		184.311	89.6266			980.94	29.9531	102.1	87.8813	38.1268	60.2878		184.252	86.691					100.387	91.1283	39.5515	62.3663
184.457	79.9366			981.907	33.5558	102.2	83.0127	52.2597	61.9212		184.466	89.1956			981.899	31.3666	102.2	88.0117	42.4954	64.7032		184.454	89.5122			981.899	29.9832	102.2	87.9077	38.1306	60.31		184.536	86.6339					100.487	91.1564	39.5534	62.3886
184.743	79.7081			982.867	33.569	102.3	83.0283	52.271	61.9356		184.742	88.9666			982.86	31.3486	102.3	88.0357	42.5029	64.7248		184.739	89.2259			982.859	30.0028	102.3	87.9341	38.1344	60.3322		184.68	86.1765					100.587	91.1844	39.5554	62.4109
184.882	79.6509			983.986	33.5724	102.4	83.044	52.2817	61.95		184.895	88.9666			983.985	31.3463	102.4	88.0597	42.5105	64.7463		184.881	89.2259			983.978	29.9688	102.4	87.9605	38.1381	60.3543		184.821	86.4052					100.687	91.2124	39.5573	62.4331
185.168	79.3653			984.946	33.5859	102.5	83.0596	52.2925	61.9644		185.177	88.7376			984.947	31.3644	102.5	88.0837	42.518	64.7678		185.165	89.0542			984.937	30.0042	102.5	87.9869	38.1419	60.3765		185.105	86.1765					100.787	91.2404	39.5593	62.4554
185.31	78.7939			985.905	33.591	102.6	83.0751	52.3032	61.9788		185.313	88.6231			985.907	31.3651	102.6	88.1076	42.5256	64.7892		185.308	88.6535			985.896	30.0294	102.6	88.0133	38.1457	60.3986		185.248	85.719					100.887	91.2685	39.5612	62.4776
185.45	79.1938			986.865	33.5965	102.7	83.0906	52.3139	61.9932		185.452	88.3369			986.867	31.3492	102.7	88.1316	42.5331	64.8107		185.449	88.539			986.855	30.0068	102.7	88.0396	38.1494	60.4207		185.532	85.8334					100.987	91.2966	39.5631	62.4998
185.737	78.7939			987.984	33.5815	102.8	83.1062	52.3247	62.0075		185.738	88.3369			987.986	31.3358	102.8	88.1554	42.5407	64.8321		185.734	88.3672			987.975	29.9825	102.8	88.066	38.1532	60.4428		185.675	85.7762					101.087	91.3246	39.5651	62.522
185.88	78.9082			988.944	33.5881	102.9	83.1217	52.3354	62.0219		185.878	88.2224			988.945	31.3303	102.9	88.1793	42.5482	64.8536		185.875	88.1955			988.934	29.9735	102.9	88.0923	38.157	60.4649		185.959	85.4332					101.187	91.3526	39.567	62.5442
186.165	78.5082			989.903	33.586	103	83.1372	52.3461	62.0362		186.164	87.9934			989.904	31.3387	103	88.2031	42.5558	64.875		186.159	88.2528			989.894	29.9969	103	88.1187	38.1607	60.487		186.1	85.376					101.287	91.3804	39.5689	62.5664
186.304	78.5082			990.863	33.5837	103.1	83.1528	52.3568	62.0505		186.32	87.9934			990.864	31.3256	103.1	88.2268	42.5633	64.8963		186.303	88.081			990.857	29.9826	103.1	88.145	38.1645	60.5091		186.243	85.1473					101.387	91.4084	39.5709	62.5885
186.449	78.0511			991.981	33.5236	103.2	83.1683	52.3676	62.0648		186.458	87.7072			991.983	31.3036	103.2	88.2506	42.5709	64.9177		186.445	87.8521			991.982	29.9782	103.2	88.1712	38.1683	60.5311		186.528	85.0901					101.487	91.4365	39.5728	62.6106
186.733	77.994			992.941	33.5603	103.3	83.1838	52.3783	62.0791		186.739	87.5927			992.943	31.3158	103.3	88.2744	42.5784	64.9391		186.73	87.7376			992.943	29.9804	103.3	88.1975	38.172	60.5531		186.671	84.9186					101.587	91.4645	39.5747	62.6328
186.872	77.9369			993.9	33.574	103.4	83.1992	52.389	62.0933		186.882	87.421			993.902	31.3138	103.4	88.2983	42.5859	64.9604		186.871	87.4513			993.902	29.995	103.4	88.2238	38.1758	60.5752		186.955	84.8614					101.687	91.4925	39.5766	62.6549
187.16	77.6512			994.864	33.5202	103.5	83.2146	52.3997	62.1076		187.168	87.3637			994.862	31.3196	103.5	88.3221	42.5934	64.9817		187.157	87.6231			994.862	30.0178	103.5	88.2501	38.1796	60.5971		187.097	84.747					101.787	91.5203	39.5785	62.6769
187.301	77.7083			995.987	33.523	103.6	83.2301	52.4104	62.1218		187.311	87.192			995.981	31.3173	103.6	88.3458	42.601	65.003		187.298	87.3941			995.981	30.0485	103.6	88.2763	38.1833	60.6191		187.238	84.6327					101.887	91.5481	39.5804	62.699
187.444	77.1941			996.949	33.5382	103.7	83.2455	52.4211	62.136		187.451	87.1348			996.941	31.3005	103.7	88.3695	42.6085	65.0243		187.441	87.1651			996.941	30.0327	103.7	88.3025	38.1871	60.6411		187.525	84.0037					101.987	91.5759	39.5823	62.7211
187.729	77.2512			997.909	33.5331	103.8	83.2609	52.4318	62.1502		187.734	86.963			997.9	31.2931	103.8	88.3931	42.616	65.0456		187.725	87.1079			997.899	30.0277	103.8	88.3287	38.1908	60.663		187.666	84.0609					102.087	91.6037	39.5843	62.7431
187.871	77.0227			998.868	33.5029	103.9	83.2763	52.4425	62.1644		187.877	86.6768			998.86	31.2676	103.9	88.4168	42.6235	65.0668		187.868	87.0506			998.859	30.0326	103.9	88.3548	38.1946	60.685		187.95	84.0037					102.187	91.6316	39.5862	62.7652
188.154	77.3084			999.988	33.494	104	83.2917	52.4532	62.1786		188.159	86.6768			999.979	31.2755	104	88.4405	42.631	65.088		188.151	86.7644			999.978	30.0227	104	88.381	38.1984	60.7069		188.092	83.8894					102.287	91.6596	39.5881	62.7872
188.299	76.9084			1000.95	33.5063	104.1	83.3071	52.4638	62.1927		188.303	86.6196			1000.94	31.2942	104.1	88.4641	42.6386	65.1093		188.295	86.8216			1000.94	30.0531	104.1	88.407	38.2021	60.7288		188.235	83.6607					102.387	91.6874	39.59	62.8092
188.441	76.8513			1001.91	33.505	104.2	83.3225	52.474	62.2069		188.44	86.3333			1001.9	31.2508	104.2	88.4878	42.6461	65.1305		188.436	86.4209			1001.9	30.0747	104.2	88.4331	38.2059	60.7507		188.519	83.6035					102.487	91.7153	39.5919	62.8312
188.725	76.6227			1002.87	33.5391	104.3	83.3378	52.4847	62.221		188.732	86.3906			1002.87	31.2586	104.3	88.5114	42.6536	65.1516		188.721	86.5354			1002.86	30.0166	104.3	88.4592	38.2097	60.7726		188.662	83.2605					102.587	91.7432	39.5938	62.8532
188.866	76.0514			1003.99	33.5077	104.4	83.353	52.4954	62.2351		188.874	86.1616			1003.99	31.2301	104.4	88.535	42.6611	65.1728		188.862	86.4782			1003.98	30.0288	104.4	88.4854	38.2134	60.7944		188.947	83.3748					102.687	91.771	39.5957	62.8751
189.151	76.4513			1004.94	33.5264	104.5	83.3683	52.506	62.2492		189.165	86.0471			1004.95	31.2327	104.5	88.5586	42.6686	65.194		189.147	86.2492			1004.94	30.0529	104.5	88.5115	38.2172	60.8163		189.087	83.2033					102.787	91.7989	39.5975	62.8971
189.293	76.0514			1005.9	33.5194	104.6	83.3836	52.5167	62.2632		189.303	86.0471			1005.9	31.2366	104.6	88.5822	42.6761	65.2151		189.289	86.2492			1005.9	30.0487	104.6	88.5376	38.2209	60.8381		189.231	83.2033					102.887	91.8268	39.5994	62.919
189.434	76.1085			1006.86	33.5526	104.7	83.3989	52.5274	62.2773		189.442	85.9899			1006.87	31.2248	104.7	88.6057	42.6836	65.2362		189.431	86.0202			1006.86	30.0509	104.7	88.5636	38.2247	60.8599		189.515	83.1461					102.987	91.8544	39.6013	62.941
189.718	76.0514			1007.98	33.5481	104.8	83.4141	52.538	62.2914		189.72	85.7609			1007.98	31.2364	104.8	88.6292	42.691	65.2573		189.715	85.963			1007.98	30.0205	104.8	88.5896	38.2284	60.8817		189.658	82.803					103.087	91.882	39.6032	62.9629
189.859	76.1656			1008.94	33.5366	104.9	83.4293	52.5487	62.3054		189.864	85.7609			1008.94	31.2478	104.9	88.6527	42.6985	65.2784		189.858	85.9057			1008.94	30.0631	104.9	88.6156	38.2322	60.9035		189.941	82.6315					103.187	91.9095	39.6051	62.9848
190.147	75.5943			1009.9	33.5202	105	83.4446	52.5593	62.3194		190.155	85.5891			1009.9	31.2725	105	88.6762	42.706	65.2994		190.143	85.6767			1009.9	30.0562	105	88.6416	38.2359	60.9253		190.083	82.5172					103.287	91.9373	39.607	63.0067
190.289	75.6514			1010.86	33.5086	105.1	83.4599	52.5695	62.3334		190.296	85.3602			1010.86	31.2716	105.1	88.6997	42.7135	65.3205		190.286	85.6767			1010.86	30.0457	105.1	88.6676	38.2397	60.947		190.225	82.6315					103.387	91.9651	39.6088	63.0286
190.431	75.7086			1011.98	33.5027	105.2	83.4751	52.5801	62.3474		190.438	85.3029			1011.98	31.2821	105.2	88.7231	42.721	65.3415		190.427	85.505			1011.98	30.0099	105.2	88.6935	38.2434	60.9688		190.51	82.46					103.487	91.9928	39.6107	63.0504
190.715	75.48			1012.94	33.4826	105.3	83.4903	52.5908	62.3614		190.717	85.1312			1012.94	31.2551	105.3	88.7466	42.7285	65.3625		190.712	85.3905			1012.94	30.0421	105.3	88.7194	38.2472	60.9905		190.653	82.3456					103.587	92.0203	39.6126	63.0723
190.854	75.4229			1013.9	33.4535	105.4	83.5055	52.6014	62.3753		190.86	84.9595			1013.9	31.3241	105.4	88.7702	42.736	65.3835		190.854	85.4477			1013.9	30.0348	105.4	88.7452	38.2509	61.0122		190.936	82.2313					103.687	92.0478	39.6144	63.0941
191.138	75.0229			1014.87	33.4457	105.5	83.5206	52.612	62.3893		191.147	84.9595			1014.86	31.3266	105.5	88.7938	42.7434	65.4045		191.138	85.276			1014.86	30.0109	105.5	88.7711	38.2547	61.0339		191.081	82.1169					103.787	92.0753	39.6163	63.116
191.284	75.2515			1015.99	33.4617	105.6	83.5357	52.6227	62.4032		191.29	84.7877			1015.98	31.3295	105.6	88.8173	42.7509	65.4254		191.281	85.1043			1015.98	29.9777	105.6	88.797	38.2584	61.0556		191.221	82.1169					103.887	92.103	39.6182	63.1378
191.566	75.1372			1016.95	33.4735	105.7	83.5508	52.6328	62.4171		191.574	84.7305			1016.94	31.3151	105.7	88.8407	42.7584	65.4464		191.565	85.047			1016.94	29.9444	105.7	88.8228	38.2622	61.0773		191.506	82.0026					103.987	92.1306	39.62	63.1596
191.708	75.1372			1017.91	33.4931	105.8	83.5658	52.6434	62.431		191.713	84.616			1017.9	31.3131	105.8	88.864	42.7658	65.4673		191.707	84.9325			1017.9	29.9897	105.8	88.8486	38.2659	61.0989		191.648	81.7739					104.087	92.1582	39.6219	63.1814
191.854	74.5087			1018.87	33.5153	105.9	83.5809	52.654	62.4449		191.854	84.5015			1018.86	31.3149	105.9	88.8873	42.7733	65.4882		191.849	84.7036			1018.86	30.0038	105.9	88.8744	38.2697	61.1206		191.933	81.6595					104.187	92.1857	39.6238	63.2032
192.137	74.5658			1019.99	33.5342	106	83.596	52.6646	62.4588		192.135	84.5015			1019.98	31.2883	106	88.9106	42.7807	65.5091		192.133	84.5318			1019.98	30.0144	106	88.9002	38.2734	61.1422		192.075	81.488					104.287	92.2133	39.6256	63.2249
192.28	74.4516			1020.95	33.505	106.1	83.6111	52.6748	62.4726		192.293	84.0435			1020.94	31.3047	106.1	88.9338	42.7882	65.53		192.276	84.4746			1020.94	30.0045	106.1	88.9259	38.2772	61.1638		192.359	81.5452					104.387	92.2409	39.6275	63.2467
192.566	74.3944			1021.9	33.5235	106.2	83.6262	52.6854	62.4864		192.574	83.8718			1021.91	31.3068	106.2	88.9571	42.7957	65.5508		192.56	84.3028			1021.9	29.9152	106.2	88.9516	38.2809	61.1854		192.502	81.488					104.487	92.2685	39.6293	63.2684
192.704	74.5658			1022.87	33.4926	106.3	83.6413	52.696	62.5003		192.715	83.8145			1022.87	31.2855	106.3	88.9803	42.8031	65.5717		192.702	84.1311			1022.86	29.9158	106.3	88.9774	38.2847	61.207		192.643	81.3165					104.587	92.2961	39.6311	63.2901
192.85	74.3373			1023.98	33.4811	106.4	83.6563	52.7066	62.5141		192.852	83.7001			1023.98	31.3385	106.4	89.0036	42.8105	65.5925		192.845	84.1883			1023.97	29.9691	106.4	89.0032	38.2884	61.2285		192.929	81.2021					104.687	92.3237	39.633	63.3119
193.134	74.223			1024.94	33.4777	106.5	83.6712	52.7167	62.5279		193.133	83.5856			1024.94	31.3612	106.5	89.0269	42.818	65.6133		193.13	83.9021			1024.93	29.9962	106.5	89.029	38.2921	61.2501		193.07	81.2021					104.787	92.3512	39.6348	63.3336
193.276	73.8802			1025.9	33.4858	106.6	83.6861	52.7272	62.5416		193.289	83.7001			1025.9	31.3425	106.6	89.05	42.8254	65.6341		193.272	83.9021			1025.89	29.9737	106.6	89.0548	38.2959	61.2716		193.355	80.9734					104.887	92.3786	39.6367	63.3553
193.56	74.0516			1026.86	33.5384	106.7	83.701	52.7378	62.5554		193.569	83.4138			1026.86	31.2889	106.7	89.0732	42.8329	65.6549		193.556	83.8449			1026.86	30.025	106.7	89.0804	38.2996	61.2931		193.497	80.9734					104.987	92.4059	39.6385	63.3769
193.703	73.6517			1027.98	33.4794	106.8	83.7158	52.7484	62.5692		193.707	83.4711			1027.98	31.2395	106.8	89.0964	42.8403	65.6756		193.699	83.8449			1027.98	30.0268	106.8	89.1061	38.3034	61.3146		193.639	80.7447					105.087	92.4332	39.6403	63.3986
193.844	73.9373			1028.94	33.4941	106.9	83.7307	52.7585	62.5829		193.848	83.4138			1028.94	31.2432	106.9	89.1196	42.8478	65.6964		193.84	83.7876			1028.94	30.0113	106.9	89.1318	38.3071	61.3361		193.923	80.7447					105.187	92.4606	39.6422	63.4203
194.128	73.7659			1029.9	33.4611	107	83.7456	52.7691	62.5966		194.129	83.2993			1029.9	31.2513	107	89.1428	42.8552	65.7171		194.125	83.6732			1029.9	29.9822	107	89.1575	38.3109	61.3576		194.065	80.6875					105.287	92.4881	39.644	63.4419
194.27	73.4802			1030.86	33.4591	107.1	83.7606	52.7797	62.6103		194.283	83.1276			1030.86	31.2432	107.1	89.1659	42.8626	65.7378		194.268	83.6159			1030.86	29.9756	107.1	89.1831	38.3146	61.3791		194.351	80.6875					105.387	92.5155	39.6458	63.4635
194.553	73.5374			1031.98	33.489	107.2	83.7756	52.7897	62.624		194.563	82.8414			1031.98	31.2498	107.2	89.189	42.87	65.7585		194.552	83.4442			1031.98	29.9939	107.2	89.2087	38.3183	61.4005		194.493	80.3445					105.487	92.5428	39.6476	63.4851
194.697	73.366			1032.95	33.4934	107.3	83.7905	52.8003	62.6377		194.701	83.0131			1032.94	31.245	107.3	89.212	42.8775	65.7792		194.693	83.3869			1032.94	30.0078	107.3	89.2343	38.3221	61.4219		194.636	80.4016					105.587	92.5701	39.6495	63.5067
194.84	73.366			1033.91	33.5114	107.4	83.8054	52.8109	62.6514		194.843	82.7841			1033.9	31.245	107.4	89.2351	42.8849	65.7998		194.836	83.2724			1033.9	29.9736	107.4	89.2599	38.3258	61.4434		194.92	80.1158					105.687	92.5973	39.6513	63.5283
195.121	73.1946			1034.87	33.4707	107.5	83.8203	52.8209	62.665		195.122	82.6124			1034.86	31.2489	107.5	89.2582	42.8923	65.8205		195.121	83.0435			1034.86	30.0024	107.5	89.2855	38.3295	61.4648		195.061	80.1729					105.787	92.6248	39.6531	63.5499
195.265	73.1374			1035.99	33.4592	107.6	83.8351	52.8315	62.6787		195.277	82.6696			1035.98	31.234	107.6	89.2812	42.8997	65.8411		195.263	82.9862			1035.98	30.0008	107.6	89.3111	38.3333	61.4861		195.346	79.9442					105.887	92.6523	39.6549	63.5714
195.551	72.9089			1036.95	33.4568	107.7	83.85	52.842	62.6923		195.557	82.5551			1036.94	31.2669	107.7	89.3042	42.9071	65.8617		195.547	82.929			1036.94	30.017	107.7	89.3366	38.337	61.5075		195.489	79.9442					105.987	92.6795	39.6567	63.593
195.697	73.0803			1037.9	33.459	107.8	83.8648	52.8521	62.7059		195.697	82.5551			1037.9	31.2457	107.8	89.3272	42.9145	65.8823		195.69	82.8145			1037.9	30.0313	107.8	89.3621	38.3407	61.5289		195.631	79.8299					106.087	92.7066	39.6585	63.6145
195.837	73.0232			1038.86	33.468	107.9	83.8796	52.8626	62.7195		195.84	82.2689			1038.86	31.2428	107.9	89.3503	42.922	65.9029		195.831	82.5855			1038.86	30.0127	107.9	89.3875	38.3445	61.5502		195.915	79.6012					106.187	92.7337	39.6603	63.6361
196.118	72.6232			1039.98	33.4566	108	83.8945	52.8727	62.7331		196.12	82.4407			1039.99	31.2369	108	89.3733	42.9294	65.9234		196.116	82.5282			1039.98	30.0203	108	89.4129	38.3482	61.5715		196.057	79.6012					106.287	92.761	39.6621	63.6576
196.263	72.7375			1040.94	33.4855	108.1	83.9093	52.8832	62.7466		196.274	81.9827			1040.94	31.2345	108.1	89.3963	42.9368	65.944		196.258	82.5282			1040.93	30.0216	108.1	89.4383	38.3519	61.5929		196.342	79.4296					106.387	92.7884	39.6639	63.6791
196.55	72.3375			1041.9	33.4816	108.2	83.924	52.8937	62.7602		196.555	81.9827			1041.9	31.2247	108.2	89.4192	42.9442	65.9645		196.544	82.3565			1041.89	29.9898	108.2	89.4636	38.3557	61.6142		196.483	79.3153					106.487	92.8156	39.6657	63.7005
196.689	72.4518			1042.86	33.4905	108.3	83.9387	52.9038	62.7737		196.696	81.8682			1042.87	31.247	108.3	89.4421	42.9515	65.985		196.685	82.2993			1042.85	29.9877	108.3	89.489	38.3594	61.6354		196.626	79.4296					106.587	92.8427	39.6675	63.722
196.83	72.0519			1043.98	33.4534	108.4	83.9534	52.9143	62.7872		196.83	81.6392			1043.98	31.2413	108.4	89.4649	42.959	66.0055		196.828	82.013			1043.97	29.9407	108.4	89.5143	38.3631	61.6567		196.911	79.1437					106.687	92.8698	39.6693	63.7435
197.117	72.2804			1044.94	33.4624	108.5	83.9682	52.9243	62.8007		197.118	81.582			1044.94	31.2574	108.5	89.4878	42.9663	66.026		197.112	82.013			1044.93	29.9671	108.5	89.5396	38.3668	61.678		197.053	79.2009					106.787	92.8968	39.6711	63.7649
197.257	71.9947			1045.9	33.48	108.6	83.9829	52.9348	62.8142		197.257	81.582			1045.9	31.2734	108.6	89.5106	42.9737	66.0464		197.254	81.8986			1045.9	29.9716	108.6	89.5649	38.3706	61.6992		197.338	79.0294					106.887	92.9239	39.6729	63.7864
197.543	72.109			1046.86	33.512	108.7	83.9976	52.9454	62.8277		197.557	81.6392			1046.86	31.2298	108.7	89.5334	42.9811	66.0669		197.539	82.013			1046.86	29.9616	108.7	89.5903	38.3743	61.7204		197.48	79.0294					106.987	92.9511	39.6747	63.8078
197.681	72.0519			1047.98	33.5434	108.8	84.0124	52.9554	62.8412		197.695	81.4102			1047.98	31.2451	108.8	89.5563	42.9885	66.0873		197.681	81.8413			1047.98	30.0024	108.8	89.6157	38.378	61.7417		197.621	78.7435					107.087	92.9783	39.6765	63.8292
197.965	71.9947			1048.94	33.4969	108.9	84.0271	52.9659	62.8546		197.973	81.2957			1048.94	31.2541	108.9	89.5792	42.9959	66.1077		197.965	81.6696			1048.94	30.0028	108.9	89.641	38.3817	61.7629		197.906	78.6863					107.187	93.0054	39.6783	63.8506
198.111	71.7662			1049.9	33.5274	109	84.0417	52.9759	62.8681		198.114	81.4102			1049.9	31.2656	109	89.602	43.0033	66.1281		198.108	81.5551			1049.9	29.9962	109	89.6663	38.3855	61.784		198.048	78.6292					107.287	93.0324	39.6801	63.872
198.25	71.8804			1050.87	33.5154	109.1	84.0563	52.9864	62.8815		198.256	81.2957			1050.86	31.2449	109.1	89.6248	43.0106	66.1485		198.251	81.4406			1050.86	30.0052	109.1	89.6916	38.3892	61.8052		198.333	78.6292					107.387	93.0593	39.6818	63.8933
198.538	71.8233			1051.99	33.5068	109.2	84.071	52.9964	62.8949		198.538	81.1813			1051.98	31.2215	109.2	89.6475	43.018	66.1689		198.534	81.5551			1051.98	30.0239	109.2	89.7168	38.3929	61.8264		198.475	78.5148					107.487	93.0864	39.6836	63.9147
198.679	71.4233			1052.95	33.4962	109.3	84.0856	53.0069	62.9083		198.689	80.9523			1052.94	31.2315	109.3	89.6702	43.0254	66.1892		198.678	81.4978			1052.94	30.039	109.3	89.7421	38.3966	61.8475		198.76	78.5148					107.587	93.1136	39.6854	63.9361
198.964	71.709			1053.91	33.4808	109.4	84.1003	53.0169	62.9217		198.971	80.8378			1053.9	31.2855	109.4	89.6928	43.0327	66.2096		198.962	81.3261			1053.9	30.0464	109.4	89.7673	38.4004	61.8686		198.902	78.3433					107.687	93.1408	39.6872	63.9574
199.108	71.2519			1054.87	33.4896	109.5	84.1149	53.0274	62.935		199.112	80.7233			1054.86	31.2727	109.5	89.7155	43.0401	66.2299		199.103	81.2116			1054.86	30.0164	109.5	89.7925	38.4041	61.8897		199.043	78.2289					107.787	93.1679	39.689	63.9787
199.25	71.4233			1055.99	33.4889	109.6	84.1296	53.0374	62.9484		199.251	80.895			1055.98	31.3093	109.6	89.7381	43.0475	66.2502		199.245	81.1544			1055.98	30.0249	109.6	89.8177	38.4078	61.9109		199.328	78.1718					107.887	93.1949	39.6907	64
199.535	71.1377			1056.94	33.491	109.7	84.1442	53.0478	62.9617		199.544	80.6088			1056.94	31.286	109.7	89.7607	43.0548	66.2705		199.53	81.0399			1056.94	30.0101	109.7	89.843	38.4115	61.9319		199.471	78.0574					107.987	93.2219	39.6925	64.0213
199.674	71.1948			1057.9	33.4875	109.8	84.1588	53.0578	62.9751		199.682	80.5516			1057.9	31.273	109.8	89.7834	43.0622	66.2907		199.673	80.9826			1057.9	29.9866	109.8	89.8682	38.4152	61.953		199.755	78.1718					108.087	93.2487	39.6943	64.0426
199.96	71.3091			1058.86	33.4675	109.9	84.1734	53.0683	62.9884		199.966	80.6088			1058.86	31.2713	109.9	89.806	43.0695	66.311		199.957	80.9254			1058.86	29.9886	109.9	89.8933	38.419	61.9741		199.898	77.8287					108.187	93.2757	39.696	64.0639
200.103	70.7377			1059.98	33.4895	110	84.188	53.0783	63.0017		200.108	80.3798			1059.98	31.2265	110	89.8286	43.0769	66.3312		200.099	80.8109			1059.97	29.981	110	89.9184	38.4227	61.9951		200.04	77.943					108.287	93.3027	39.6978	64.0852
200.244	71.0805			1060.94	33.4618	110.1	84.2026	53.0887	63.015		200.249	80.3226			1060.94	31.2657	110.1	89.8512	43.0842	66.3514		200.241	80.6964			1060.93	29.9837	110.1	89.9434	38.4264	62.0161		200.325	77.7143					108.387	93.3297	39.6996	64.1064
200.526	71.0234			1061.9	33.5247	110.2	84.2172	53.0987	63.0282		200.539	80.1509			1061.9	31.2556	110.2	89.8739	43.0916	66.3716		200.524	80.7536			1061.89	30.0023	110.2	89.9684	38.4301	62.0371		200.467	77.6572					108.487	93.3566	39.7013	64.1277
200.667	70.9091			1062.86	33.4917	110.3	84.2317	53.1086	63.0415		200.678	79.9219			1062.86	31.3335	110.3	89.8965	43.0989	66.3918		200.667	80.6392			1062.85	30.035	110.3	89.9934	38.4338	62.0581		200.752	77.6572					108.587	93.3834	39.7031	64.1489
200.952	70.3949			1063.98	33.4909	110.4	84.2462	53.1191	63.0547		200.955	79.8074			1063.98	31.3343	110.4	89.919	43.1062	66.412		200.953	80.3529			1063.97	30.0239	110.4	90.0184	38.4375	62.0791		200.893	77.4285					108.687	93.4103	39.7049	64.1701
201.099	70.3378			1064.94	33.4391	110.5	84.2607	53.1291	63.068		201.107	79.7501			1064.94	31.3105	110.5	89.9415	43.1136	66.4322		201.094	80.2384			1064.94	30.0323	110.5	90.0433	38.4412	62.1001		201.036	77.3713					108.787	93.4372	39.7066	64.1913
201.239	70.3949			1065.9	33.4661	110.6	84.2753	53.1395	63.0812		201.25	79.6929			1065.9	31.3051	110.6	89.964	43.1209	66.4523		201.237	80.2384			1065.9	30.0379	110.6	90.0682	38.445	62.1211		201.32	77.3713					108.887	93.4641	39.7084	64.2125
201.526	70.3949			1066.86	33.4558	110.7	84.2897	53.1495	63.0944		201.534	79.4639			1066.86	31.2946	110.7	89.9865	43.1282	66.4724		201.521	80.0667			1066.86	30.0236	110.7	90.0932	38.4487	62.142		201.462	77.3713					108.987	93.491	39.7101	64.2337
201.665	70.452			1067.98	33.4513	110.8	84.3041	53.1594	63.1076		201.674	79.5212			1067.98	31.3337	110.8	90.0092	43.1356	66.4925		201.664	80.0667			1067.98	30.0761	110.8	90.1182	38.4524	62.1629		201.746	77.1998					109.087	93.5178	39.7119	64.2549
201.951	70.1092			1068.95	33.4462	110.9	84.3185	53.1698	63.1208		201.95	79.5784			1068.94	31.2783	110.9	90.0318	43.1429	66.5126		201.947	79.9522			1068.94	30.0451	110.9	90.1432	38.4561	62.1839		201.889	77.1998					109.187	93.5446	39.7136	64.276
202.094	70.5092			1069.91	33.4736	111	84.333	53.1798	63.1339		202.106	79.2349			1069.9	31.2906	111	90.0543	43.1502	66.5327		202.09	79.895			1069.9	30.0421	111	90.1682	38.4598	62.2048		202.031	76.9711					109.287	93.5713	39.7154	64.2972
202.236	69.9378			1070.87	33.447	111.1	84.3474	53.1902	63.1471		202.246	79.3494			1070.86	31.2719	111.1	90.0767	43.1575	66.5528		202.232	79.8377			1070.86	30.0428	111.1	90.1931	38.4635	62.2257		202.315	76.7424					109.387	93.598	39.7171	64.3183
202.521	70.2235			1071.99	33.4481	111.2	84.3617	53.2001	63.1602		202.525	79.4067			1071.98	31.2797	111.2	90.0991	43.1649	66.5728		202.516	79.7232			1071.98	29.9881	111.2	90.218	38.4672	62.2465		202.458	76.9139					109.487	93.6248	39.7189	64.3394
202.661	70.1092			1072.94	33.4783	111.3	84.3761	53.2101	63.1733		202.667	79.2349			1072.94	31.3067	111.3	90.1215	43.1722	66.5928		202.66	79.7805			1072.94	29.9851	111.3	90.2429	38.4709	62.2674		202.741	76.7424					109.587	93.6516	39.7206	64.3605
202.948	69.995			1073.9	33.5	111.4	84.3906	53.2205	63.1864		202.962	79.0059			1073.9	31.3011	111.4	90.1439	43.1795	66.6128		202.943	79.6087			1073.9	30.0005	111.4	90.2678	38.4746	62.2882		202.886	76.7424					109.687	93.6784	39.7223	64.3816
203.09	69.7093			1074.86	33.5314	111.5	84.4051	53.2304	63.1995		203.086	78.9487			1074.86	31.2961	111.5	90.1662	43.1868	66.6328		203.085	79.437			1074.86	29.9746	111.5	90.2927	38.4783	62.3091		203.027	76.5136					109.787	93.705	39.7241	64.4027
203.229	69.8807			1075.98	33.5248	111.6	84.4195	53.2403	63.2126		203.245	78.8915			1075.99	31.2801	111.6	90.1885	43.1941	66.6528		203.228	79.3798			1075.97	30.0006	111.6	90.3175	38.4821	62.3299		203.31	76.5708					109.887	93.7317	39.7258	64.4238
203.517	69.7664			1076.94	33.5205	111.7	84.434	53.2507	63.2257		203.524	78.6052			1076.94	31.2886	111.7	90.2108	43.2014	66.6728		203.512	79.4942			1076.93	30.0051	111.7	90.3424	38.4858	62.3507		203.453	76.2278					109.987	93.7584	39.7276	64.4448
203.657	69.9378			1077.9	33.5204	111.8	84.4484	53.2606	63.2387		203.662	78.7197			1077.9	31.2563	111.8	90.2332	43.2087	66.6927		203.656	79.208			1077.89	30.0174	111.8	90.3673	38.4895	62.3715		203.738	76.3421					110.087	93.785	39.7293	64.4659
203.943	69.7664			1078.86	33.4956	111.9	84.4627	53.2705	63.2518		203.943	78.4907			1078.86	31.2312	111.9	90.2555	43.216	66.7127		203.939	79.1508			1078.85	30.0363	111.9	90.3922	38.4932	62.3922		203.88	76.2278					110.187	93.8118	39.731	64.4869
204.084	69.4807			1079.98	33.488	112	84.4771	53.2809	63.2648		204.096	78.548			1079.98	31.2514	112	90.2778	43.2233	66.7326		204.081	79.0935			1079.97	30.0312	112	90.417	38.4969	62.413		204.021	76.3421					110.287	93.8385	39.7328	64.5079
204.371	69.5379			1080.94	33.5094	112.1	84.4914	53.2908	63.2778		204.38	78.4907			1080.94	31.2488	112.1	90.3	43.2306	66.7525		204.366	79.0363			1080.93	30.0003	112.1	90.4417	38.5006	62.4338		204.307	76.1134					110.387	93.865	39.7345	64.5289
204.51	69.0808			1081.9	33.4872	112.2	84.5057	53.3007	63.2908		204.518	78.2618			1081.9	31.2741	112.2	90.3222	43.2379	66.7724		204.508	79.0935			1081.89	30.0165	112.2	90.4664	38.5043	62.4545		204.448	75.999					110.487	93.8915	39.7362	64.5499
204.654	69.5379			1082.86	33.4688	112.3	84.52	53.3106	63.3038		204.654	78.2045			1082.86	31.2469	112.3	90.3444	43.2452	66.7922		204.651	78.7501			1082.86	29.9996	112.3	90.491	38.508	62.4752		204.734	75.8847					110.587	93.9181	39.738	64.5709
204.94	69.2522			1083.98	33.4714	112.4	84.5342	53.321	63.3168		204.95	78.2618			1083.98	31.2705	112.4	90.3666	43.2524	66.8121		204.934	78.8073			1083.98	30.0399	112.4	90.5157	38.5117	62.4959		204.875	75.999					110.687	93.9448	39.7397	64.5919
205.077	69.195			1084.94	33.4658	112.5	84.5485	53.3309	63.3297		205.093	78.0328			1084.94	31.3388	112.5	90.3887	43.2597	66.8319		205.078	78.5783			1084.94	30.0352	112.5	90.5403	38.5154	62.5166		205.159	75.9419					110.787	93.9715	39.7414	64.6128
205.365	69.0236			1085.9	33.4551	112.6	84.5628	53.3408	63.3427		205.372	77.9755			1085.9	31.3347	112.6	90.4109	43.267	66.8518		205.362	78.5783			1085.9	30.0636	112.6	90.5649	38.5191	62.5373		205.302	75.7132					110.887	93.9982	39.7431	64.6338
205.505	68.7951			1086.86	33.4421	112.7	84.577	53.3512	63.3556		205.507	77.9183			1086.86	31.328	112.7	90.4331	43.2743	66.8716		205.504	78.4066			1086.86	30.0215	112.7	90.5896	38.5228	62.5579		205.443	75.3129					110.987	94.0247	39.7449	64.6547
205.649	69.0808			1087.99	33.4473	112.8	84.5913	53.361	63.3685		205.651	77.6321			1087.98	31.3525	112.8	90.4554	43.2816	66.8914		205.646	78.4066			1087.98	30.0226	112.8	90.6144	38.5264	62.5786		205.73	75.3701					111.087	94.0511	39.7466	64.6757
205.934	68.738			1088.95	33.4501	112.9	84.6054	53.3709	63.3815		205.945	77.6321			1088.94	31.3568	112.9	90.4776	43.2888	66.9112		205.931	78.1776			1088.94	29.9723	112.9	90.639	38.5301	62.5992		205.871	75.3701					111.187	94.0776	39.7483	64.6966
206.077	68.7951			1089.91	33.4493	113	84.6196	53.3808	63.3944		206.087	77.5176			1089.9	31.3357	113	90.4997	43.2961	66.9309		206.074	78.1204			1089.9	29.987	113	90.6637	38.5338	62.6199		206.156	75.3129					111.287	94.1042	39.75	64.7175
206.361	68.5094			1090.87	33.4488	113.1	84.6337	53.3906	63.4072		206.371	77.3458			1090.86	31.3449	113.1	90.5218	43.3034	66.9506		206.357	78.0631			1090.86	29.9759	113.1	90.6882	38.5375	62.6405		206.297	75.2558					111.387	94.1308	39.7517	64.7384
206.5	68.7951			1091.98	33.4709	113.2	84.6478	53.401	63.4201		206.511	77.4603			1091.98	31.3337	113.2	90.5438	43.3106	66.9704		206.499	78.0059			1091.98	29.9371	113.2	90.7127	38.5412	62.6611		206.439	75.1414					111.487	94.1573	39.7534	64.7593
206.647	68.3951			1092.94	33.4799	113.3	84.6619	53.4109	63.433		206.651	77.4603			1092.94	31.3771	113.3	90.5658	43.3179	66.9901		206.641	78.0631			1092.94	29.9399	113.3	90.7373	38.5449	62.6816		206.724	75.0271					111.587	94.1838	39.7552	64.7801
206.93	68.5094			1093.9	33.4911	113.4	84.6761	53.4207	63.4458		206.932	77.2313			1093.9	31.389	113.4	90.5879	43.3251	67.0098		206.925	77.9486			1093.9	29.943	113.4	90.7618	38.5486	62.7022		206.867	75.0271					111.687	94.2102	39.7569	64.801
207.072	68.5666			1094.86	33.4868	113.5	84.6902	53.4306	63.4586		207.07	77.2886			1094.86	31.333	113.5	90.6099	43.3324	67.0295		207.069	77.8341			1094.86	29.9273	113.5	90.7864	38.5523	62.7228		207.151	75.0271					111.787	94.2368	39.7586	64.8218
207.356	68.338			1095.98	33.4846	113.6	84.7044	53.4404	63.4715		207.37	77.0596			1095.98	31.3303	113.6	90.6319	43.3396	67.0491		207.353	77.8914			1095.97	29.9589	113.6	90.811	38.556	62.7433		207.294	75.0842					111.887	94.2633	39.7603	64.8427
207.497	68.5094			1096.94	33.4903	113.7	84.7185	53.4507	63.4843		207.51	77.1168			1096.94	31.3407	113.7	90.6539	43.3469	67.0688		207.495	77.7197			1096.93	29.9942	113.7	90.8356	38.5597	62.7638		207.437	74.9127					111.987	94.2897	39.762	64.8635
207.641	67.7666			1097.9	33.4925	113.8	84.7325	53.4606	63.4971		207.652	77.0024			1097.9	31.3759	113.8	90.6759	43.3541	67.0884		207.636	77.5479			1097.89	29.9887	113.8	90.8603	38.5634	62.7844		207.721	74.7412					112.087	94.3162	39.7637	64.8843
207.926	68.3951			1098.86	33.5355	113.9	84.7465	53.4704	63.5098		207.933	76.7734			1098.86	31.3525	113.9	90.6979	43.3614	67.1081		207.922	77.4907			1098.85	29.9402	113.9	90.8848	38.5671	62.8049		207.863	74.6268					112.187	94.3426	39.7654	64.9051
208.065	68.1095			1099.98	33.5695	114	84.7606	53.4803	63.5226		208.076	76.6589			1099.98	31.3673	114	90.7199	43.3686	67.1277		208.065	77.3762			1099.97	29.9691	114	90.9093	38.5707	62.8254		208.147	74.6268					112.287	94.3688	39.7671	64.9259
208.352	68.0523			1100.94	33.5729	114.1	84.7746	53.4901	63.5354		208.363	76.6589			1100.94	31.3679	114.1	90.7418	43.3758	67.1473		208.348	77.4334			1100.93	29.9453	114.1	90.9337	38.5744	62.8458		208.289	74.5696					112.387	94.3951	39.7688	64.9466
208.492	67.7666			1101.9	33.5478	114.2	84.7886	53.4999	63.5481		208.5	76.6589			1101.9	31.3565	114.2	90.7638	43.3831	67.1668		208.49	77.3189			1101.9	29.9562	114.2	90.9581	38.5781	62.8663		208.431	74.3409					112.487	94.4214	39.7705	64.9674
208.636	68.0523			1102.86	33.4991	114.3	84.8026	53.5102	63.5608		208.639	76.4299			1102.86	31.3521	114.3	90.7858	43.3903	67.1864		208.633	77.2617			1102.86	29.9576	114.3	90.9825	38.5818	62.8867		208.716	74.3409					112.587	94.4478	39.7722	64.9881
208.918	67.8238			1103.98	33.5339	114.4	84.8166	53.5201	63.5736		208.927	76.2582			1103.98	31.3772	114.4	90.8077	43.3975	67.206		208.918	77.1472			1103.98	29.9554	114.4	91.0068	38.5855	62.9072		208.859	74.2266					112.687	94.4742	39.7739	65.0089
209.063	67.5381			1104.94	33.5043	114.5	84.8306	53.5299	63.5863		209.067	76.0864			1104.94	31.4034	114.5	90.8295	43.4048	67.2255		209.059	77.09			1104.94	29.9692	114.5	91.031	38.5892	62.9276		209.143	74.2266					112.787	94.5006	39.7756	65.0296
209.348	67.9381			1105.91	33.4908	114.6	84.8445	53.5397	63.599		209.346	76.2582			1105.9	31.3796	114.6	90.8514	43.412	67.245		209.343	76.9182			1105.9	29.9583	114.6	91.0553	38.5928	62.948		209.286	74.3981					112.887	94.5268	39.7773	65.0503
209.492	67.7095			1106.87	33.4802	114.7	84.8584	53.5495	63.6116		209.489	76.2582			1106.86	31.401	114.7	90.8733	43.4192	67.2645		209.486	76.861			1106.86	29.9642	114.7	91.0796	38.5965	62.9684		209.427	74.055					112.987	94.5531	39.779	65.071
209.633	67.7666			1107.99	33.4683	114.8	84.8722	53.5593	63.6243		209.643	76.2009			1107.98	31.3789	114.8	90.8951	43.4264	67.284		209.628	76.9755			1107.98	29.9648	114.8	91.1039	38.6002	62.9888		209.711	73.9979					113.087	94.5793	39.7807	65.0917
209.913	67.4238			1108.94	33.4586	114.9	84.8862	53.5691	63.6369		209.929	76.0292			1108.94	31.3934	114.9	90.917	43.4337	67.3034		209.913	76.7465			1108.94	29.9523	114.9	91.1281	38.6039	63.0091		209.853	73.6548					113.187	94.6057	39.7824	65.1124
210.06	67.481			1109.9	33.4729	115	84.9	53.5789	63.6496		210.064	75.8002			1109.9	31.4114	115	90.9388	43.4409	67.3229		210.055	76.7465			1109.9	29.9339	115	91.1524	38.6076	63.0295		210.138	73.8264					113.287	94.6321	39.784	65.1331
210.341	67.0239			1110.86	33.4783	115.1	84.9139	53.5887	63.6622		210.345	75.743			1110.86	31.4451	115.1	90.9606	43.4481	67.3423		210.34	76.5175			1110.86	29.9271	115.1	91.1766	38.6112	63.0498		210.28	73.9407					113.387	94.6582	39.7857	65.1537
210.486	67.3096			1111.98	33.4719	115.2	84.9276	53.5985	63.6748		210.485	75.743			1111.98	31.4093	115.2	90.9824	43.4553	67.3618		210.482	76.3458			1111.97	29.9412	115.2	91.201	38.6149	63.0701		210.422	73.6548					113.487	94.6843	39.7874	65.1744
210.77	67.481			1112.94	33.4625	115.3	84.9414	53.6083	63.6874		210.785	75.6285			1112.94	31.3671	115.3	91.0042	43.4625	67.3812		210.765	76.2885			1112.93	29.9261	115.3	91.2253	38.6186	63.0904		210.708	73.6548					113.587	94.7105	39.7891	65.195
210.912	66.9096			1113.9	33.474	115.4	84.9552	53.6181	63.7		210.921	75.514			1113.9	31.3816	115.4	91.026	43.4697	67.4006		210.909	76.403			1113.89	29.9434	115.4	91.2495	38.6223	63.1107		210.848	73.4833					113.687	94.7366	39.7908	65.2156
211.053	67.1953			1114.86	33.4788	115.5	84.969	53.6284	63.7126		211.067	75.514			1114.86	31.3879	115.5	91.0477	43.4769	67.42		211.05	76.2885			1114.85	29.9212	115.5	91.2737	38.626	63.131		211.133	73.5405					113.787	94.7629	39.7925	65.2362
211.337	66.9096			1115.98	33.4122	115.6	84.9828	53.6382	63.7252		211.35	75.3423			1115.98	31.3986	115.6	91.0693	43.4841	67.4393		211.335	76.2885			1115.97	29.904	115.6	91.2978	38.6296	63.1513		211.275	73.4833					113.887	94.7891	39.7941	65.2568
211.479	67.081			1116.94	33.4354	115.7	84.9965	53.6479	63.7377		211.49	75.285			1116.94	31.3694	115.7	91.091	43.4913	67.4587		211.478	76.1168			1116.93	29.9068	115.7	91.322	38.6333	63.1715		211.561	73.3689					113.987	94.8152	39.7958	65.2774
211.766	66.6811			1117.9	33.4396	115.8	85.0103	53.6577	63.7503		211.769	75.1705			1117.9	31.3514	115.8	91.1126	43.4985	67.478		211.762	76.0595			1117.89	29.8586	115.8	91.3461	38.637	63.1918		211.702	73.3689					114.087	94.8413	39.7975	65.298
211.907	66.4525			1118.86	33.4481	115.9	85.0241	53.6675	63.7628		211.909	75.2278			1118.86	31.2991	115.9	91.1343	43.5057	67.4973		211.905	75.945			1118.85	29.8983	115.9	91.3702	38.6407	63.212		211.844	73.2546					114.187	94.8673	39.7992	65.3185
212.051	66.4525			1119.98	33.4528	116	85.0379	53.6772	63.7753		212.052	75.1133			1119.98	31.3173	116	91.1559	43.5128	67.5166		212.047	76.1168			1119.98	29.8701	116	91.3943	38.6443	63.2322		212.128	73.0831					114.287	94.8935	39.8008	65.3391
212.333	66.5668			1120.94	33.4433	116.1	85.0516	53.687	63.7878		212.334	75.1133			1120.94	31.338	116.1	91.1775	43.52	67.5359		212.33	75.7733			1120.94	29.8882	116.1	91.4184	38.648	63.2524		212.271	73.2546					114.387	94.9196	39.8025	65.3596
212.477	66.6239			1121.9	33.4667	116.2	85.0654	53.6968	63.8003		212.49	74.8843			1121.9	31.3165	116.2	91.1992	43.5272	67.5552		212.474	75.7733			1121.9	29.939	116.2	91.4425	38.6517	63.2726		212.556	73.0831					114.487	94.9457	39.8042	65.3802
212.76	66.3954			1122.86	33.4574	116.3	85.0791	53.7065	63.8128		212.765	74.8843			1122.86	31.3096	116.3	91.2208	43.5344	67.5744		212.757	75.5443			1122.86	29.9588	116.3	91.4667	38.6553	63.2928		212.698	72.9687					114.587	94.9718	39.8059	65.4007
212.904	66.6239			1123.99	33.4556	116.4	85.0928	53.7163	63.8253		212.905	74.8843			1123.98	31.2924	116.4	91.2425	43.5416	67.5937		212.9	75.7161			1123.98	29.9833	116.4	91.4908	38.659	63.313		212.841	72.9687					114.687	94.9978	39.8075	65.4212
213.044	66.2811			1124.95	33.4972	116.5	85.1065	53.726	63.8377		213.056	74.5981			1124.94	31.3227	116.5	91.2641	43.5487	67.6129		213.043	75.6016			1124.94	29.9563	116.5	91.5149	38.6627	63.3331		213.124	72.9115					114.787	95.0237	39.8092	65.4417
213.329	66.6239			1125.91	33.4738	116.6	85.1202	53.7358	63.8502		213.339	74.5408			1125.9	31.3158	116.6	91.2857	43.5559	67.6321		213.326	75.4298			1125.9	29.959	116.6	91.5389	38.6663	63.3532		213.266	72.5685					114.887	95.0495	39.8109	65.4622
213.472	66.6811			1126.87	33.474	116.7	85.1339	53.7455	63.8626		213.476	74.4263			1126.86	31.3022	116.7	91.3072	43.5631	67.6513		213.469	75.4298			1126.86	29.9676	116.7	91.563	38.67	63.3734		213.552	72.74					114.987	95.0754	39.8125	65.4826
213.757	66.4525			1127.98	33.5291	116.8	85.1476	53.7548	63.875		213.76	74.5981			1127.98	31.3301	116.8	91.3287	43.5702	67.6705		213.753	75.3726			1127.98	29.9874	116.8	91.587	38.6737	63.3935		213.694	72.5113					115.087	95.1015	39.8142	65.5031
213.9	66.2811			1128.94	33.5504	116.9	85.1613	53.7645	63.8875		213.904	74.3691			1128.94	31.3249	116.9	91.3502	43.5774	67.6897		213.896	75.2581			1128.94	29.9921	116.9	91.611	38.6773	63.4136		213.836	72.5685					115.187	95.1276	39.8158	65.5235
214.038	65.8812			1129.9	33.5399	117	85.1751	53.7742	63.8999		214.045	74.3118			1129.9	31.3384	117	91.3716	43.5845	67.7088		214.038	75.1436			1129.89	29.9877	117	91.635	38.681	63.4337		214.121	72.5685					115.287	95.1536	39.8175	65.544
214.325	66.0526			1130.86	33.5278	117.1	85.1888	53.784	63.9122		214.341	74.2546			1130.86	31.2955	117.1	91.3931	43.5917	67.728		214.322	75.2581			1130.85	29.9879	117.1	91.659	38.6847	63.4537		214.263	72.2826					115.387	95.1795	39.8192	65.5644
214.468	65.6526			1131.98	33.5556	117.2	85.2025	53.7937	63.9246		214.479	74.1974			1131.98	31.3161	117.2	91.4145	43.5988	67.7471		214.473	75.0864			1131.97	29.9427	117.2	91.6831	38.6883	63.4738		214.547	72.1682					115.487	95.2053	39.8208	65.5848
214.752	65.9383			1132.94	33.5211	117.3	85.2161	53.8034	63.937		214.758	74.0829			1132.94	31.344	117.3	91.436	43.606	67.7662		214.749	74.9719			1132.93	29.945	117.3	91.7072	38.692	63.4938		214.69	72.1682					115.587	95.2312	39.8225	65.6052
214.893	65.4241			1133.9	33.5586	117.4	85.2299	53.8131	63.9493		214.9	74.0256			1133.9	31.3362	117.4	91.4574	43.6131	67.7853		214.892	74.5712			1133.89	29.9493	117.4	91.7312	38.6957	63.5139		214.831	72.1682					115.687	95.2572	39.8242	65.6256
215.034	65.824			1134.86	33.5086	117.5	85.2435	53.8229	63.9616		215.036	73.9684			1134.86	31.3466	117.5	91.4788	43.6203	67.8044		215.032	74.8574			1134.85	29.9528	117.5	91.755	38.6993	63.5339		215.116	72.1682					115.787	95.2831	39.8258	65.646
215.321	65.5383			1135.98	33.5139	117.6	85.2571	53.8326	63.974		215.333	73.9684			1135.98	31.344	117.6	91.5001	43.6274	67.8234		215.318	74.5712			1135.97	29.8956	117.6	91.7789	38.703	63.5539		215.259	72.1682					115.887	95.3089	39.8275	65.6664
215.464	65.5383			1136.94	33.4749	117.7	85.2707	53.8423	63.9863		215.472	73.9684			1136.94	31.3226	117.7	91.5214	43.6346	67.8425		215.46	74.5712			1136.93	29.913	117.7	91.8028	38.7066	63.5739		215.542	72.1682					115.987	95.3347	39.8291	65.6867
215.749	65.6526			1137.9	33.4608	117.8	85.2844	53.852	63.9986		215.758	73.6249			1137.9	31.3207	117.8	91.5427	43.6417	67.8615		215.745	74.4567			1137.9	29.8916	117.8	91.8266	38.7103	63.5939		215.686	71.8824					116.087	95.3604	39.8308	65.7071
215.89	65.3098			1138.86	33.4569	117.9	85.2981	53.8612	64.0109		215.897	73.7394			1138.86	31.3245	117.9	91.564	43.6488	67.8805		215.887	74.2277			1138.86	29.9182	117.9	91.8504	38.7139	63.6138		215.826	71.7108					116.187	95.3863	39.8324	65.7274
216.03	65.5383			1139.98	33.4602	118	85.3117	53.8709	64.0231		216.038	73.7394			1139.98	31.3561	118	91.5853	43.656	67.8996		216.028	74.2849			1139.98	29.9368	118	91.8741	38.7176	63.6338		216.112	71.8252					116.287	95.4122	39.8341	65.7477
216.314	65.2527			1140.94	33.4354	118.1	85.3253	53.8806	64.0354		216.319	73.6821			1140.94	31.3458	118.1	91.6066	43.6631	67.9185		216.313	74.3994			1140.94	29.9499	118.1	91.8978	38.7212	63.6537		216.254	71.768					116.387	95.438	39.8357	65.768
216.458	65.1955			1141.9	33.4661	118.2	85.3389	53.8903	64.0477		216.473	73.4532			1141.9	31.3216	118.2	91.628	43.6702	67.9375		216.456	74.2277			1141.9	29.9729	118.2	91.9216	38.7249	63.6736		216.538	71.7108					116.487	95.4638	39.8374	65.7883
216.744	65.0812			1142.87	33.4563	118.3	85.3524	53.9	64.0599		216.754	73.4532			1142.86	31.2948	118.3	91.6494	43.6773	67.9565		216.74	74.1704			1142.86	29.9863	118.3	91.9454	38.7286	63.6935		216.681	71.5965					116.587	95.4894	39.839	65.8086
216.884	65.2527			1143.98	33.4522	118.4	85.3658	53.9097	64.0721		216.89	73.2814			1143.98	31.334	118.4	91.6707	43.6845	67.9754		216.882	74.1132			1143.98	29.9498	118.4	91.9692	38.7322	63.7134		216.822	71.4249					116.687	95.5151	39.8406	65.8289
217.169	65.2527			1144.94	33.4572	118.5	85.3793	53.9194	64.0843		217.167	73.2242			1144.94	31.3269	118.5	91.692	43.6916	67.9944		217.167	73.7697			1144.94	29.9845	118.5	91.993	38.7359	63.7333		217.108	71.3106					116.787	95.5407	39.8423	65.8492
217.313	65.2527			1145.9	33.4517	118.6	85.3927	53.9285	64.0965		217.326	73.1097			1145.89	31.3346	118.6	91.7132	43.6987	68.0133		217.309	73.9415			1145.9	29.9233	118.6	92.0168	38.7395	63.7532		217.25	71.3106					116.887	95.5664	39.8439	65.8695
217.452	65.1955			1146.86	33.4765	118.7	85.4062	53.9382	64.1087		217.462	73.0524			1146.86	31.3135	118.7	91.7344	43.7058	68.0322		217.451	73.7697			1146.86	29.9104	118.7	92.0405	38.7432	63.773		217.534	71.2534					116.987	95.5921	39.8456	65.8897
217.74	64.7956			1147.98	33.4691	118.8	85.4197	53.9479	64.1209		217.747	73.2242			1147.98	31.3656	118.8	91.7555	43.7129	68.0511		217.734	73.7697			1147.97	29.849	118.8	92.0642	38.7468	63.7929		217.676	71.2534					117.087	95.6177	39.8472	65.9099
217.881	64.9099			1148.94	33.4625	118.9	85.4331	53.9576	64.1331		217.881	72.938			1148.94	31.3357	118.9	91.7767	43.72	68.07		217.878	73.8842			1148.93	29.8919	118.9	92.0878	38.7505	63.8127		217.961	71.1391					117.187	95.6433	39.8488	65.9301
218.164	64.6813			1149.9	33.4516	119	85.4466	53.9672	64.1452		218.165	72.8807			1149.9	31.3232	119	91.7978	43.7271	68.0888		218.162	73.6552			1149.89	29.8952	119	92.1115	38.7541	63.8325		218.102	71.1391					117.212	95.6497	39.8492	65.9352
218.309	64.9099			1150.86	33.4135	119.1	85.46	53.9764	64.1574		218.308	72.938			1150.86	31.3461	119.1	91.819	43.7342	68.1077		218.305	73.6552			1150.85	29.8715	119.1	92.1352	38.7578	63.8524		218.246	71.0819					117.262	95.6625	39.8501	65.9453
218.45	64.7956			1151.98	33.4526	119.2	85.4735	53.9861	64.1695		218.45	72.8235			1151.98	31.357	119.2	91.8402	43.7413	68.1265		218.446	73.598			1151.97	29.9393	119.2	92.159	38.7614	63.8721		218.529	71.0247					117.362	95.6881	39.8517	65.9655
218.736	64.6813			1152.94	33.4556	119.3	85.4869	53.9957	64.1816		218.746	72.8235			1152.94	31.3641	119.3	91.8614	43.7484	68.1453		218.731	73.4263			1152.93	29.9707	119.3	92.1828	38.7651	63.8919		218.672	70.796					117.462	95.7138	39.8533	65.9857
218.876	64.4528			1153.9	33.4687	119.4	85.5003	54.0054	64.1937		218.887	72.7662			1153.9	31.4265	119.4	91.8826	43.7555	68.1641		218.873	73.369			1153.89	29.9501	119.4	92.2065	38.7687	63.9117		218.955	70.796					117.487	95.7202	39.8537	65.9907
219.158	64.3956			1154.86	33.4528	119.5	85.5137	54.0145	64.2058		219.167	72.4227			1154.86	31.4027	119.5	91.9037	43.7626	68.1829		219.158	73.4835			1154.85	29.964	119.5	92.2301	38.7723	63.9315		219.098	70.7388					117.488	95.7204	39.8537	65.9909
219.304	64.567			1155.98	33.4798	119.6	85.5271	54.0242	64.2179		219.31	72.3655			1155.98	31.3725	119.6	91.9249	43.7697	68.2017		219.3	73.1973			1155.97	29.9404	119.6	92.2536	38.776	63.9512		219.239	70.796					117.49	95.7208	39.8538	65.9912
219.443	64.2242			1156.94	33.4655	119.7	85.5405	54.0338	64.23		219.447	72.3083			1156.94	31.39	119.7	91.946	43.7768	68.2204		219.442	73.1973			1156.94	29.9858	119.7	92.2771	38.7796	63.9709		219.526	70.7388					117.493	95.7216	39.8538	65.9918
219.727	64.6242			1157.9	33.4885	119.8	85.5538	54.0435	64.242		219.743	72.4227			1157.9	31.4023	119.8	91.9671	43.7838	68.2392		219.727	72.9683			1157.9	29.877	119.8	92.3006	38.7833	63.9907		219.668	70.6817					117.499	95.7232	39.8539	65.9931
219.872	64.0528			1158.86	33.4697	119.9	85.5672	54.0526	64.2541		219.881	72.1938			1158.86	31.3867	119.9	91.9882	43.7909	68.2579		219.87	73.0828			1158.86	29.8845	119.9	92.3241	38.7869	64.0104		219.952	70.4529					117.512	95.7264	39.8541	65.9956
220.157	64.1671			1159.98	33.4867	120	85.5806	54.0622	64.2661		220.164	72.1365			1159.98	31.3911	120	92.0093	43.798	68.2766		220.153	72.9683			1159.98	29.9063	120	92.3475	38.7906	64.0301		220.093	70.5673					117.537	95.7328	39.8545	66.0007
220.3	64.2242			1160.95	33.4743	120.1	85.5939	54.0719	64.2782		220.307	72.0793			1160.94	31.3924	120.1	92.0304	43.8051	68.2953		220.295	73.0255			1160.94	29.8949	120.1	92.3711	38.7942	64.0497		220.235	70.5101					117.587	95.7457	39.8554	66.0108
220.442	63.9385			1161.91	33.4719	120.2	85.6071	54.0815	64.2902		220.445	72.0793			1161.9	31.3904	120.2	92.0515	43.8121	68.314		220.438	72.9111			1161.9	29.8823	120.2	92.3947	38.7978	64.0694		220.52	70.3386					117.687	95.7713	39.857	66.0309
220.726	64.2814			1162.87	33.439	120.3	85.6204	54.0906	64.3022		220.74	72.0793			1162.86	31.3062	120.3	92.0726	43.8192	68.3327		220.723	72.9111			1162.86	29.8791	120.3	92.4182	38.8015	64.089		220.663	70.1671					117.787	95.7967	39.8586	66.0511
220.867	63.8814			1163.98	33.4583	120.4	85.6337	54.1003	64.3142		220.878	71.8503			1163.98	31.3332	120.4	92.0936	43.8263	68.3513		220.865	72.7393			1163.97	29.9099	120.4	92.4417	38.8051	64.1087		220.947	70.2242					117.887	95.8221	39.8602	66.0712
221.153	64.3956			1164.94	33.481	120.5	85.6469	54.1099	64.3261		221.161	71.9075			1164.94	31.3315	120.5	92.1146	43.8333	68.37		221.148	72.7966			1164.93	29.8904	120.5	92.4652	38.8087	64.1283		221.091	70.0527					117.987	95.8476	39.8619	66.0913
221.293	63.8243			1165.9	33.5479	120.6	85.6601	54.119	64.3381		221.303	71.6213			1165.9	31.3379	120.6	92.1356	43.8404	68.3886		221.292	72.6248			1165.89	29.8633	120.6	92.4886	38.8124	64.1479		221.233	70.1099					118.087	95.8732	39.8635	66.1114
221.436	64.1671			1166.86	33.4955	120.7	85.6733	54.1286	64.3501		221.44	71.5068			1166.86	31.3618	120.7	92.1566	43.8475	68.4072		221.434	72.5676			1166.85	29.9223	120.7	92.512	38.816	64.1675		221.516	70.1099					118.187	95.8989	39.8651	66.1316
221.722	63.6529			1167.98	33.4787	120.8	85.6867	54.1382	64.362		221.734	71.5641			1167.98	31.3523	120.8	92.1775	43.8545	68.4258		221.719	72.4531			1167.97	29.898	120.8	92.5354	38.8197	64.1871		221.657	69.9955					118.287	95.9245	39.8667	66.1517
221.862	64.0528			1168.94	33.5134	120.9	85.6999	54.1473	64.3739		221.874	71.5641			1168.94	31.3705	120.9	92.1984	43.8616	68.4444		221.859	72.3386			1168.93	29.9364	120.9	92.5588	38.8233	64.2067		221.943	69.9955					118.387	95.9499	39.8684	66.1717
222.15	63.71			1169.9	33.4647	121	85.7131	54.1569	64.3859		222.153	71.4496			1169.9	31.3478	121	92.2193	43.8686	68.463		222.145	72.2814			1169.89	29.9515	121	92.5822	38.8269	64.2262		222.085	69.8812					118.487	95.9752	39.87	66.1918
222.291	63.7671			1170.86	33.455	121.1	85.7263	54.1665	64.3978		222.304	71.4496			1170.86	31.3218	121.1	92.2401	43.8757	68.4815		222.288	72.3386			1170.85	29.968	121.1	92.6055	38.8305	64.2458		222.227	69.824					118.587	96.0006	39.8716	66.2119
222.433	63.5957			1171.98	33.5182	121.2	85.7395	54.1756	64.4097		222.445	71.2778			1171.98	31.3441	121.2	92.2609	43.8827	68.5001		222.428	72.2241			1171.97	29.9513	121.2	92.6289	38.8342	64.2653		222.512	69.7668					118.687	96.0262	39.8732	66.2319
222.718	63.6529			1172.94	33.5106	121.3	85.7528	54.1852	64.4216		222.725	71.3351			1172.94	31.3	121.3	92.2817	43.8897	68.5186		222.715	72.1096			1172.93	29.9335	121.3	92.6521	38.8378	64.2849		222.654	69.6525					118.787	96.0516	39.8748	66.252
222.857	63.7671			1173.9	33.5182	121.4	85.766	54.1948	64.4334		222.862	71.1061			1173.9	31.3253	121.4	92.3025	43.8968	68.5371		222.855	72.1669			1173.89	29.9296	121.4	92.6754	38.8414	64.3044		222.938	69.7096					118.887	96.077	39.8764	66.272
223.145	63.4815			1174.86	33.471	121.5	85.7792	54.2039	64.4453		223.144	70.9916			1174.86	31.2882	121.5	92.3233	43.9038	68.5556		223.14	71.9951			1174.86	29.9172	121.5	92.6987	38.8451	64.3239		223.082	69.5381					118.987	96.1023	39.8781	66.292
223.285	63.4243			1175.98	33.4754	121.6	85.7924	54.2135	64.4572		223.284	71.0489			1175.98	31.3055	121.6	92.3441	43.9108	68.5741		223.282	71.9951			1175.98	29.9175	121.6	92.722	38.8487	64.3434		223.223	69.1379					119.087	96.1275	39.8797	66.312
223.568	63.0244			1176.94	33.4715	121.7	85.8056	54.2226	64.469		223.567	70.8199			1176.94	31.2455	121.7	92.3649	43.9179	68.5926		223.567	71.9379			1176.94	29.9144	121.7	92.7453	38.8523	64.3628		223.507	69.3094					119.187	96.153	39.8813	66.332
223.714	63.4243			1177.9	33.4744	121.8	85.8187	54.2322	64.4808		223.722	70.7626			1177.9	31.2714	121.8	92.3858	43.9249	68.6111		223.71	71.7661			1177.9	29.9089	121.8	92.7686	38.8559	64.3823		223.649	69.4238					119.287	96.1784	39.8829	66.352
223.853	63.0815			1178.87	33.4952	121.9	85.8319	54.2418	64.4927		223.862	70.7054			1178.86	31.314	121.9	92.4066	43.9319	68.6295		223.852	71.6517			1178.86	29.9084	121.9	92.7918	38.8596	64.4018		223.934	69.1951					119.387	96.2037	39.8845	66.372
224.14	62.9672			1179.98	33.4752	122	85.8449	54.2508	64.5045		224.143	70.8771			1179.98	31.3207	122	92.4274	43.9389	68.6479		224.136	71.7661			1179.98	29.9302	122	92.815	38.8632	64.4212		224.076	69.1379					119.487	96.2291	39.8861	66.3919
224.279	63.1386			1180.94	33.4529	122.1	85.858	54.2604	64.5163		224.282	70.5337			1180.94	31.2633	122.1	92.4481	43.946	68.6663		224.278	71.6517			1180.94	29.9115	122.1	92.8383	38.8668	64.4406		224.36	69.0235					119.587	96.2542	39.8877	66.4119
224.567	63.1386			1181.9	33.4497	122.2	85.8712	54.2695	64.5281		224.578	70.5337			1181.89	31.2634	122.2	92.4688	43.953	68.6847		224.562	71.5372			1181.89	29.8767	122.2	92.8615	38.8704	64.46		224.503	68.9664					119.687	96.2793	39.8893	66.4318
224.71	63.1958			1182.86	33.4837	122.3	85.8844	54.279	64.5398		224.715	70.5909			1182.86	31.3162	122.3	92.4895	43.96	68.7031		224.705	71.5944			1182.86	29.9246	122.3	92.8846	38.8741	64.4794		224.645	69.0807					119.787	96.3043	39.8909	66.4518
224.849	62.8529			1183.98	33.5065	122.4	85.8975	54.2881	64.5516		224.853	70.4764			1183.98	31.2977	122.4	92.5101	43.967	68.7215		224.847	71.4227			1183.97	29.9357	122.4	92.9077	38.8777	64.4988		224.93	68.9092					119.887	96.3295	39.8925	66.4717
225.136	62.9672			1184.94	33.5415	122.5	85.9107	54.2976	64.5634		225.146	70.3619			1184.94	31.3231	122.5	92.5308	43.974	68.7399		225.131	71.5372			1184.93	29.8988	122.5	92.9309	38.8813	64.5182		225.071	68.9092					119.987	96.3546	39.8941	66.4916
225.279	62.6244			1185.9	33.5132	122.6	85.9238	54.3067	64.5751		225.287	70.4192			1185.9	31.3283	122.6	92.5515	43.981	68.7582		225.273	71.3082			1185.89	29.9138	122.6	92.9541	38.8849	64.5375		225.356	68.7948					120.087	96.3798	39.8957	66.5115
225.563	62.8529			1186.86	33.5106	122.7	85.9369	54.3162	64.5868		225.569	70.1329			1186.86	31.3161	122.7	92.5721	43.988	68.7766		225.557	71.3654			1186.85	29.9096	122.7	92.9772	38.8885	64.5569		225.499	68.6805					120.187	96.4048	39.8973	66.5313
225.705	62.5673			1187.98	33.5047	122.8	85.9499	54.3258	64.5986		225.709	70.1329			1187.98	31.3042	122.8	92.5927	43.995	68.7949		225.701	71.2509			1187.97	29.941	122.8	93.0003	38.8922	64.5762		225.641	68.7377					120.287	96.4298	39.8989	66.5512
225.846	62.6815			1188.94	33.4605	122.9	85.9629	54.3349	64.6103		225.843	70.2474			1188.94	31.2895	122.9	92.6132	44.002	68.8132		225.842	71.1364			1188.93	29.9234	122.9	93.0233	38.8958	64.5956		225.926	68.6805					120.387	96.4548	39.9005	66.571
226.131	62.5101			1189.9	33.4277	123	85.9758	54.3444	64.622		226.14	70.0757			1189.9	31.2976	123	92.6338	44.009	68.8315		226.127	71.0792			1189.89	29.9202	123	93.0463	38.8994	64.6149		226.068	68.6233					120.487	96.4799	39.9021	66.5909
226.272	62.7387			1190.86	33.4653	123.1	85.9888	54.3534	64.6337		226.282	70.0757			1190.86	31.297	123.1	92.6544	44.016	68.8498		226.268	71.0792			1190.85	29.8962	123.1	93.0693	38.903	64.6342		226.352	68.5089					120.587	96.5052	39.9036	66.6107
226.558	62.7958			1191.98	33.48	123.2	86.0018	54.363	64.6453		226.564	70.0757			1191.98	31.2492	123.2	92.675	44.023	68.868		226.554	70.9647			1191.97	29.9199	123.2	93.0923	38.9066	64.6535		226.494	68.5089					120.687	96.5304	39.9052	66.6305
226.7	62.2244			1192.94	33.4654	123.3	86.0148	54.372	64.657		226.703	69.8467			1192.94	31.2986	123.3	92.6956	44.03	68.8863		226.695	71.022			1192.94	29.8921	123.3	93.1152	38.9102	64.6727		226.636	68.4518					120.787	96.5555	39.9068	66.6503
226.839	62.6244			1193.9	33.441	123.4	86.0277	54.3815	64.6686		226.84	69.7322			1193.9	31.2983	123.4	92.7161	44.0369	68.9045		226.839	70.793					123.4	93.1382	38.9138	64.692		226.921	68.2802					120.887	96.5805	39.9084	66.6701
227.128	61.9959			1194.86	33.4764	123.5	86.0407	54.3906	64.6803		227.134	69.7322			1194.86	31.264	123.5	92.7368	44.0439	68.9227		227.123	70.6785					123.5	93.1611	38.9175	64.7112		227.063	68.3374					120.987	96.6056	39.91	66.6899
227.267	62.3959			1195.98	33.4676	123.6	86.0535	54.4001	64.6919		227.273	69.7895			1195.98	31.2404	123.6	92.7574	44.0509	68.9409		227.265	70.6212					123.6	93.1841	38.9211	64.7305		227.348	68.2802					121.087	96.6306	39.9115	66.7096
227.553	62.6244			1196.94	33.4709	123.7	86.0665	54.4091	64.7036		227.557	69.675			1196.94	31.2296	123.7	92.778	44.0579	68.9591		227.55	70.6212					123.7	93.207	38.9247	64.7497		227.49	68.2231					121.187	96.6557	39.9131	66.7294
227.694	62.053			1197.9	33.447	123.8	86.0794	54.4186	64.7152		227.695	69.675			1197.9	31.2343	123.8	92.7985	44.0648	68.9773		227.692	70.6212					123.8	93.2299	38.9283	64.7689		227.632	68.1087					121.287	96.6808	39.9147	66.7491
227.837	62.2816			1198.86	33.4452	123.9	86.0923	54.4276	64.7268		227.838	69.6177			1198.86	31.2611	123.9	92.8189	44.0718	68.9955		227.835	70.6212					123.9	93.2528	38.9319	64.7881		227.917	67.9944					121.387	96.7058	39.9162	66.7689
228.12	61.9388			1199.98	33.4331	124	86.1052	54.4367	64.7383		228.133	69.217			1199.97	31.271	124	92.8393	44.0788	69.0136		228.118	70.3923					124	93.2756	38.9355	64.8073		228.058	67.88					121.487	96.7307	39.9178	66.7886
228.264	62.2244			1200.94	33.4465	124.1	86.1181	54.4462	64.7499		228.276	69.2743			1200.93	31.2568	124.1	92.8597	44.0857	69.0318		228.26	70.1633					124.1	93.2986	38.9391	64.8265		228.344	67.7656					121.587	96.7557	39.9194	66.8083
228.549	62.053			1201.9	33.4206	124.2	86.131	54.4552	64.7615		228.558	69.3315			1201.9	31.2531	124.2	92.8801	44.0927	69.0499		228.546	70.3923					124.2	93.3215	38.9427	64.8456		228.484	67.88					121.687	96.7807	39.9209	66.828
228.69	62.1673			1202.86	33.4264	124.3	86.1438	54.4647	64.773		228.697	69.1598			1202.86	31.225	124.3	92.9005	44.0997	69.068		228.687	70.2778					124.3	93.3444	38.9463	64.8648		228.627	67.9944					121.787	96.8057	39.9225	66.8477
228.833	61.596			1203.98	33.4526	124.4	86.1567	54.4737	64.7846		228.838	69.1025			1203.98	31.244	124.4	92.9208	44.1066	69.0861		228.83	70.335					124.4	93.3673	38.9499	64.8839		228.913	67.7085					121.887	96.8307	39.924	66.8674
229.118	61.7674			1204.94	33.4288	124.5	86.1695	54.4832	64.7961		229.132	69.0453			1204.94	31.2777	124.5	92.9412	44.1136	69.1042		229.115	70.106					124.5	93.3903	38.9535	64.903		229.054	67.537					121.987	96.8556	39.9256	66.8871
229.258	61.8816			1205.9	33.4641	124.6	86.1823	54.4922	64.8077		229.268	68.8735			1205.9	31.2937	124.6	92.9615	44.1205	69.1223		229.257	70.0488					124.6	93.4133	38.9571	64.9222		229.338	67.6513					122.087	96.8804	39.9271	66.9067
229.545	61.9388			1206.86	33.4304	124.7	86.1951	54.5012	64.8192		229.549	68.8735			1206.86	31.2512	124.7	92.9818	44.1275	69.1403		229.54	70.0488					124.7	93.4362	38.9607	64.9413		229.48	67.4798					122.187	96.9052	39.9287	66.9263
229.685	61.8245			1207.98	33.44	124.8	86.208	54.5106	64.8307		229.69	68.8735			1207.98	31.2173	124.8	93.0021	44.1344	69.1584		229.682	69.9343					124.8	93.459	38.9643	64.9604		229.623	67.5941					122.287	96.9299	39.9302	66.946
229.971	61.4246			1208.94	33.4131	124.9	86.2208	54.5196	64.8422		229.973	68.9308			1208.94	31.2784	124.9	93.0224	44.1414	69.1764		229.968	69.9915					124.9	93.4818	38.9679	64.9794		229.907	67.3082					122.387	96.9548	39.9318	66.9656
230.113	61.7674			1209.9	33.4171	125	86.2335	54.5291	64.8537		230.113	68.9308			1209.9	31.2902	125	93.0427	44.1483	69.1944		230.109	69.7053					125	93.5046	38.9715	64.9985		230.049	67.4798					122.487	96.9799	39.9333	66.9852
230.255	61.596			1210.86	33.4165	125.1	86.2463	54.5381	64.8651		230.267	68.7018			1210.86	31.2993	125.1	93.063	44.1553	69.2124		230.252	69.8198					125.1	93.5274	38.9751	65.0175		230.335	67.3082					122.587	97.0048	39.9349	67.0048
230.54	61.5388			1211.98	33.4169	125.2	86.2591	54.5471	64.8766		230.552	68.8163					125.2	93.0834	44.1622	69.2304		230.536	69.6481					125.2	93.5501	38.9787	65.0366		230.476	67.537					122.687	97.0297	39.9364	67.0244
230.682	61.4817			1212.94	33.4156	125.3	86.272	54.5565	64.888		230.693	68.5873					125.3	93.1037	44.1691	69.2484		230.678	69.4763					125.3	93.5727	38.9823	65.0556		230.761	67.1939					122.787	97.0546	39.9379	67.044
230.967	61.5388			1213.9	33.4338	125.4	86.2849	54.5655	64.8995		230.976	68.4728					125.4	93.1239	44.176	69.2664		230.963	69.7053					125.4	93.5953	38.9859	65.0746		230.903	67.3082					122.887	97.0795	39.9395	67.0635
231.108	61.196			1214.87	33.4022	125.5	86.2977	54.5745	64.9109		231.115	68.5301					125.5	93.1442	44.183	69.2843		231.106	69.6481					125.5	93.618	38.9895	65.0936		231.046	67.1367					122.987	97.1045	39.941	67.0831
231.251	61.1389			1215.98	33.39	125.6	86.3105	54.5839	64.9223		231.253	68.6446					125.6	93.1645	44.1899	69.3023		231.247	69.4763					125.6	93.6407	38.9931	65.1126		231.329	67.0224					123.087	97.1295	39.9425	67.1026
231.532	61.4817			1216.94	33.4222	125.7	86.3232	54.5929	64.9337		231.546	68.4156					125.7	93.1847	44.1968	69.3202		231.531	69.4763					125.7	93.6635	38.9967	65.1316		231.473	67.0795					123.187	97.1543	39.9441	67.1222
231.678	61.196			1217.9	33.4196	125.8	86.336	54.6018	64.9451		231.686	68.3011					125.8	93.2049	44.2037	69.3381		231.674	69.4191					125.8	93.6861	39.0003	65.1506		231.756	67.2511					123.287	97.1791	39.9456	67.1417
231.961	61.3674			1218.86	33.3946	125.9	86.3487	54.6113	64.9565		231.967	68.3583					125.9	93.2251	44.2107	69.356		231.959	69.3046					125.9	93.7087	39.0039	65.1695		231.899	66.9652					123.387	97.2038	39.9471	67.1612
232.104	61.1389			1219.98	33.3996	126	86.3615	54.6202	64.9679		232.103	68.1866					126	93.2452	44.2176	69.3739		232.1	69.2474					126	93.7313	39.0075	65.1885		232.042	66.9652					123.487	97.2285	39.9486	67.1807
232.247	60.9675			1220.94	33.4161	126.1	86.3742	54.6292	64.9792		232.244	68.1866					126.1	93.2653	44.2245	69.3917		232.243	69.4191					126.1	93.7539	39.0111	65.2074		232.325	66.6793					123.587	97.2535	39.9502	67.2002
232.529	60.9675			1221.9	33.4361	126.2	86.3869	54.6386	64.9906		232.544	67.9576					126.2	93.2855	44.2314	69.4096		232.528	69.1329					126.2	93.7764	39.0147	65.2263		232.468	66.8508					123.687	97.2784	39.9517	67.2197
232.672	60.9675			1222.86	33.4281	126.3	86.3997	54.6476	65.0019		232.682	68.0149					126.3	93.3055	44.2383	69.4274		232.67	68.9611					126.3	93.7989	39.0183	65.2452		232.752	66.7365					123.787	97.3032	39.9532	67.2391
232.958	60.9103			1223.98	33.4195	126.4	86.4125	54.6565	65.0133		232.962	67.9576					126.4	93.3256	44.2452	69.4453		232.955	69.0184					126.4	93.8214	39.0219	65.2641		232.894	66.6793					123.887	97.3279	39.9547	67.2586
233.102	60.4532			1224.94	33.4227	126.5	86.4251	54.666	65.0246		233.1	67.8431					126.5	93.3457	44.2521	69.4631		233.096	68.8466					126.5	93.844	39.0254	65.283		233.037	66.6793					123.987	97.3526	39.9562	67.278
233.243	60.9103			1225.9	33.4707	126.6	86.4377	54.6749	65.0359		233.253	67.8431					126.6	93.3658	44.259	69.4809		233.239	68.7322					126.6	93.8666	39.029	65.3019		233.32	66.5649					124.087	97.3773	39.9577	67.2975
233.525	60.6247			1226.86	33.4378	126.7	86.4502	54.6838	65.0472		233.537	67.7286					126.7	93.3859	44.2659	69.4987		233.524	68.7322					126.7	93.8891	39.0326	65.3207		233.464	66.3934					124.187	97.402	39.9592	67.3169
233.67	60.8532			1227.98	33.4387	126.8	86.4629	54.6927	65.0585		233.672	67.6141					126.8	93.406	44.2728	69.5164		233.665	68.6749					126.8	93.9117	39.0362	65.3396		233.748	66.3934					124.287	97.4268	39.9607	67.3363
233.954	60.5675			1228.94	33.3936	126.9	86.4754	54.7022	65.0698		233.963	67.6141					126.9	93.426	44.2796	69.5342		233.951	68.6177					126.9	93.9342	39.0398	65.3584		233.889	66.5078					124.387	97.4515	39.9622	67.3557
234.096	60.6247			1229.9	33.424	127	86.4879	54.7111	65.0811		234.102	67.5569					127	93.446	44.2865	69.552		234.092	68.6177					127	93.9567	39.0434	65.3772		234.032	66.3934					124.487	97.4762	39.9637	67.3751
234.238	60.339			1230.86	33.4226	127.1	86.5004	54.72	65.0923		234.24	67.6714					127.1	93.4661	44.2934	69.5697		234.235	68.5604					127.1	93.9792	39.047	65.396		234.316	66.3934					124.587	97.5008	39.9652	67.3945
234.521	60.339			1231.98	33.4617	127.2	86.5129	54.7289	65.1036		234.522	67.4997					127.2	93.4861	44.3003	69.5874		234.518	68.5604					127.2	94.0016	39.0505	65.4148		234.458	66.2791					124.687	97.5254	39.9667	67.4139
234.664	60.5104			1232.94	33.4243	127.3	86.5254	54.7383	65.1148		234.677	67.3279					127.3	93.5061	44.3072	69.6051		234.662	68.5032					127.3	94.024	39.0541	65.4336		234.743	66.1647					124.787	97.5499	39.9682	67.4332
234.949	60.1104			1233.9	33.4514	127.4	86.5379	54.7473	65.1261		234.953	67.2134					127.4	93.5261	44.3141	69.6228		234.945	68.3314					127.4	94.0464	39.0577	65.4524		234.885	66.3362					124.887	97.5744	39.9697	67.4526
235.091	60.5675			1234.86	33.4519	127.5	86.5503	54.7562	65.1373		235.096	67.2134					127.5	93.5461	44.3209	69.6405		235.088	68.2742					127.5	94.0689	39.0613	65.4711		235.028	66.2219					124.987	97.599	39.9712	67.4719
235.231	60.2247			1235.98	33.4521	127.6	86.5628	54.7651	65.1485		235.236	66.9844					127.6	93.5661	44.3278	69.6582		235.23	68.2742					127.6	94.0913	39.0649	65.4899		235.312	66.0504					125.087	97.6236	39.9727	67.4912
235.519	60.2818			1236.94	33.4585	127.7	86.5754	54.774	65.1597		235.521	66.9272					127.7	93.586	44.3347	69.6758		235.514	68.3887					127.7	94.1137	39.0684	65.5086		235.455	65.9932					125.187	97.6481	39.9742	67.5105
235.66	60.339			1237.9	33.4552	127.8	86.588	54.7834	65.1709		235.66	67.0989					127.8	93.6059	44.3415	69.6935		235.656	68.1025					127.8	94.1361	39.072	65.5273		235.74	66.0504					125.287	97.6725	39.9757	67.5299
235.944	60.1104			1238.86	33.4068	127.9	86.6005	54.7923	65.1821		235.954	66.9272					127.9	93.6258	44.3484	69.7111		235.94	68.0452					127.9	94.1584	39.0756	65.5461		235.88	65.936					125.387	97.697	39.9772	67.5491
236.088	60.4532			1239.98	33.4033	128	86.6129	54.8011	65.1932		236.094	66.87					128	93.6457	44.3552	69.7287		236.082	68.1597					128	94.1808	39.0792	65.5648		236.024	65.8217					125.487	97.7216	39.9787	67.5684
236.372	60.1676			1240.94	33.4194	128.1	86.6254	54.81	65.2044		236.374	66.87					128.1	93.6656	44.3621	69.7463		236.369	67.9307					128.1	94.2031	39.0827	65.5834		236.31	65.8788					125.587	97.7462	39.9801	67.5877
236.511	60.2247			1241.9	33.436	128.2	86.6379	54.8189	65.2155		236.514	66.9844					128.2	93.6855	44.3689	69.7639		236.509	67.988					128.2	94.2255	39.0863	65.6021		236.45	65.7645					125.687	97.7707	39.9816	67.607
236.656	59.7105			1242.86	33.4238	128.3	86.6503	54.8283	65.2267		236.669	66.9272					128.3	93.7054	44.3758	69.7815		236.652	68.1025					128.3	94.2478	39.0899	65.6208		236.736	65.593					125.787	97.7951	39.9831	67.6262
236.941	60.0533			1243.98	33.4159	128.4	86.6626	54.8372	65.2378		236.954	66.641					128.4	93.7252	44.3826	69.7991		236.936	67.8735					128.4	94.27	39.0935	65.6394		236.876	65.593					125.887	97.8195	39.9846	67.6454
237.081	59.939			1244.94	33.3968	128.5	86.6749	54.8461	65.2489		237.094	66.5265					128.5	93.745	44.3895	69.8166		237.078	67.7017					128.5	94.2923	39.097	65.6581		237.161	65.5358					125.987	97.8439	39.986	67.6647
237.368	59.939			1245.9	33.4065	128.6	86.6873	54.8549	65.26		237.368	66.5837					128.6	93.7647	44.3963	69.8341		237.364	67.6445					128.6	94.3145	39.1006	65.6767		237.303	65.6501					126.087	97.8684	39.9875	67.6839
237.51	59.8247			1246.86	33.4132	128.7	86.6997	54.8638	65.2711		237.509	66.4693					128.7	93.7844	44.4032	69.8517		237.505	67.6445					128.7	94.3367	39.1042	65.6953		237.445	65.4214					126.187	97.8928	39.989	67.7031
237.648	59.939			1247.98	33.4598	128.8	86.7121	54.8727	65.2822		237.667	66.412					128.8	93.8041	44.41	69.8692		237.649	67.6445					128.8	94.3588	39.1077	65.7139		237.73	65.6501					126.287	97.9172	39.9905	67.7223
237.936	59.5391			1248.94	33.4315	128.9	86.7245	54.882	65.2933		237.944	66.3548					128.9	93.8239	44.4168	69.8867		237.933	67.6445					128.9	94.381	39.1113	65.7325		237.872	65.4214					126.387	97.9415	39.9919	67.7415
238.079	59.3676			1249.9	33.4326	129	86.7369	54.8909	65.3044		238.081	66.183					129	93.8437	44.4237	69.9042		238.076	67.5872					129	94.4032	39.1149	65.7511		238.157	65.2499					126.487	97.9658	39.9934	67.7606
238.362	59.7105			1250.86	33.4155	129.1	86.7494	54.8998	65.3154		238.364	66.412					129.1	93.8634	44.4305	69.9216		238.359	67.4155					129.1	94.4255	39.1184	65.7697		238.3	65.1927					126.587	97.9903	39.9949	67.7798
238.503	59.6533			1251.98	33.4603	129.2	86.7618	54.9086	65.3265		238.518	66.412					129.2	93.8831	44.4373	69.9391		238.501	67.53					129.2	94.4477	39.122	65.7882		238.441	65.3071					126.687	98.0147	39.9963	67.799
238.645	59.7676			1252.94	33.4563	129.3	86.7741	54.9175	65.3375		238.656	66.2975					129.3	93.9027	44.4442	69.9566		238.643	67.301					129.3	94.4699	39.1256	65.8068		238.725	65.3642					126.787	98.039	39.9978	67.8181
238.932	59.3676			1253.9	33.4349	129.4	86.7865	54.9263	65.3485		238.938	66.2403					129.4	93.9224	44.451	69.974		238.927	67.2438					129.4	94.492	39.1291	65.8253		238.867	64.9068					126.887	98.0633	39.9993	67.8372
239.074	59.4819			1254.86	33.441	129.5	86.7988	54.9352	65.3596		239.08	66.0685					129.5	93.942	44.4578	69.9914		239.071	67.3583					129.5	94.5141	39.1327	65.8438		239.152	65.1927					126.987	98.0875	40.0007	67.8564
239.359	59.4819			1255.98	33.4097	129.6	86.8112	54.944	65.3706		239.359	65.8396					129.6	93.9617	44.4646	70.0088		239.355	67.1293					129.6	94.5362	39.1362	65.8624		239.295	64.964					127.087	98.1117	40.0022	67.8755
239.499	58.9677			1256.94	33.4261	129.7	86.8236	54.9529	65.3816		239.51	66.0685					129.7	93.9813	44.4714	70.0262		239.497	67.1293					129.7	94.5582	39.1398	65.8808		239.438	64.7925					127.187	98.136	40.0036	67.8946
239.644	59.3676			1257.9	33.428	129.8	86.836	54.9617	65.3925		239.65	65.7823					129.8	94.0008	44.4782	70.0436		239.638	66.9575					129.8	94.5802	39.1434	65.8993		239.721	64.9068					127.287	98.1603	40.0051	67.9137
239.928	59.082			1258.86	33.422	129.9	86.8483	54.9705	65.4035		239.93	65.954					129.9	94.0205	44.4851	70.061		239.924	67.1865					129.9	94.6022	39.1469	65.9178		239.863	64.7925					127.387	98.1846	40.0065	67.9327
240.069	59.4819			1259.98	33.4143	130	86.8606	54.9799	65.4145		240.067	65.7251					130	94.0401	44.4918	70.0783		240.066	67.0148					130	94.6243	39.1505	65.9363		240.149	64.7353					127.487	98.2088	40.008	67.9518
240.352	58.9677			1260.94	33.4107	130.1	86.8728	54.9887	65.4255		240.368	65.6106					130.1	94.0598	44.4986	70.0957		240.351	66.9575					130.1	94.6463	39.154	65.9547		240.29	64.8496					127.587	98.2329	40.0094	67.9709
240.496	59.3105			1261.9	33.4124	130.2	86.885	54.9975	65.4364		240.504	65.7823					130.2	94.0794	44.5055	70.113		240.492	66.6713					130.2	94.6683	39.1576	65.9732		240.432	64.7353					127.687	98.2569	40.0109	67.9899
240.64	58.8534			1262.86	33.4104	130.3	86.8972	55.0063	65.4474		240.645	65.7251					130.3	94.0989	44.5123	70.1303		240.635	66.8431					130.3	94.6903	39.1612	65.9916		240.717	64.8496					127.787	98.281	40.0123	68.0089
240.922	59.0248			1263.98	33.388	130.4	86.9095	55.0152	65.4583		240.929	65.4961					130.4	94.1184	44.519	70.1476		240.919	66.7858					130.4	94.7123	39.1647	66.01		240.859	64.7353					127.887	98.3052	40.0138	68.028
241.062	59.082			1264.94	33.426	130.5	86.9217	55.024	65.4692		241.069	65.6678					130.5	94.138	44.5258	70.1649		241.061	66.7286					130.5	94.7344	39.1683	66.0284		241.144	64.4494					127.987	98.3294	40.0152	68.047
241.35	59.0248			1265.9	33.4116	130.6	86.934	55.0328	65.4801		241.36	65.4388					130.6	94.1575	44.5326	70.1822		241.345	66.7858					130.6	94.7563	39.1718	66.0468		241.286	64.2207					128.087	98.3536	40.0167	68.066
241.489	58.8534			1266.86	33.4091	130.7	86.9463	55.0416	65.491		241.504	65.3243					130.7	94.177	44.5394	70.1995		241.488	66.7858					130.7	94.7783	39.1754	66.0652		241.428	64.3922					128.187	98.3776	40.0181	68.085
241.633	58.682			1267.98	33.4444	130.8	86.9585	55.0504	65.5019		241.646	65.1526					130.8	94.1965	44.5462	70.2167		241.63	66.4423					130.8	94.8002	39.1789	66.0836		241.712	64.3351					128.287	98.4015	40.0195	68.104
241.918	59.0248			1268.94	33.4727	130.9	86.9707	55.0592	65.5128		241.928	65.3816					130.9	94.216	44.553	70.234		241.916	66.3851					130.9	94.8221	39.1825	66.1019		241.855	64.3351					128.387	98.4256	40.021	68.1229
242.057	58.7392			1269.9	33.4546	131	86.9828	55.068	65.5237		242.066	65.2099					131	94.2355	44.5598	70.2512		242.057	66.3278					131	94.8441	39.186	66.1203		242.139	64.1635					128.487	98.4498	40.0224	68.1419
242.346	58.7963			1270.86	33.4528	131.1	86.995	55.0768	65.5345		242.347	65.2671					131.1	94.255	44.5665	70.2684		242.341	66.3851					131.1	94.8661	39.1896	66.1386		242.281	64.1635					128.587	98.4739	40.0239	68.1608
242.484	58.682			1271.98	33.425	131.2	87.0071	55.0856	65.5454		242.488	64.9809					131.2	94.2744	44.5733	70.2856		242.483	66.2706					131.2	94.888	39.1931	66.1569		242.424	64.1064					128.687	98.4981	40.0253	68.1798
242.769	58.7392			1272.94	33.4417	131.3	87.0192	55.0944	65.5562		242.782	65.0381					131.3	94.2938	44.5801	70.3028		242.767	66.1561					131.3	94.9099	39.1967	66.1752		242.709	64.1064					128.787	98.5221	40.0267	68.1987
242.912	58.682			1273.9	33.4361	131.4	87.0313	55.1032	65.567		242.919	64.9809					131.4	94.3132	44.5868	70.32		242.91	66.2134					131.4	94.9318	39.2002	66.1935		242.85	64.0492					128.887	98.5461	40.0282	68.2176
243.056	58.682			1274.86	33.4389	131.5	87.0433	55.112	65.5779		243.06	64.9809					131.5	94.3326	44.5936	70.3371		243.053	66.1561					131.5	94.9537	39.2038	66.2118		243.134	64.1064					128.987	98.5702	40.0296	68.2365
243.342	58.6249			1275.98	33.4333	131.6	87.0554	55.1208	65.5887		243.341	64.7519					131.6	94.352	44.6004	70.3543		243.338	66.0416					131.6	94.9756	39.2073	66.2301		243.277	63.7633					129.087	98.5942	40.031	68.2554
243.48	58.4535			1276.94	33.4367	131.7	87.0675	55.1296	65.5995		243.497	64.5802					131.7	94.3714	44.6071	70.3714		243.48	66.0416					131.7	94.9974	39.2109	66.2484		243.561	64.1064					129.087	98.5942	40.031	68.2555
243.766	58.682			1277.9	33.4554	131.8	87.0796	55.1384	65.6103		243.775	64.6946					131.8	94.3907	44.6139	70.3886		243.765	65.9271					131.8	95.0192	39.2144	66.2666		243.703	63.8205					129.087	98.5942	40.031	68.2555
243.91	58.1107			1278.86	33.4485	131.9	87.0917	55.1471	65.6211		243.912	64.6374					131.9	94.4101	44.6206	70.4057		243.906	65.9271					131.9	95.041	39.218	66.2849		243.847	63.8777					129.087	98.5942	40.031	68.2555
244.049	58.2821					132	87.1038	55.1559	65.6318		244.053	64.6374					132	94.4295	44.6274	70.4228		244.048	65.9844					132	95.0629	39.2215	66.3031		244.13	63.8205					129.087	98.5942	40.031	68.2555
244.337	58.4535					132.1	87.1159	55.1642	65.6426		244.348	64.6374					132.1	94.4488	44.6341	70.4399		244.332	65.9271					132.1	95.0847	39.225	66.3213		244.272	63.9348					129.087	98.5943	40.031	68.2555
244.479	58.2249					132.2	87.128	55.173	65.6534		244.489	64.4657					132.2	94.4681	44.6409	70.4569		244.476	65.8126					132.2	95.1066	39.2286	66.3395		244.558	63.7633					129.087	98.5943	40.031	68.2555
244.763	58.2249					132.3	87.14	55.1817	65.6641		244.771	64.4657					132.3	94.4873	44.6476	70.474		244.76	65.8126					132.3	95.1283	39.2321	66.3577		244.701	63.5918					129.087	98.5943	40.031	68.2555
244.903	58.1678					132.4	87.1521	55.1905	65.6748		244.909	64.4657					132.4	94.5066	44.6544	70.4911		244.901	65.5837					132.4	95.1501	39.2356	66.3759		244.841	63.6489					129.088	98.5944	40.031	68.2556
245.046	58.2249					132.5	87.164	55.1992	65.6856		245.048	64.5229					132.5	94.5259	44.6611	70.5081		245.044	65.5837					132.5	95.1718	39.2392	66.3941		245.127	63.5918					129.088	98.5946	40.031	68.2558
245.333	57.9393					132.6	87.176	55.208	65.6963		245.344	64.2939					132.6	94.5451	44.6678	70.5251		245.328	65.6409					132.6	95.1935	39.2427	66.4122		245.269	63.5918					129.09	98.595	40.0311	68.2561
245.474	58.1107					132.7	87.1879	55.2168	65.707		245.48	64.2939					132.7	94.5643	44.6746	70.5421		245.471	65.5264					132.7	95.2151	39.2463	66.4304		245.553	63.5346					129.093	98.5957	40.0311	68.2566
245.761	57.9393					132.8	87.1999	55.2255	65.7177		245.761	64.2367					132.8	94.5835	44.6813	70.5591		245.754	65.3547					132.8	95.2368	39.2498	66.4485		245.694	63.3059					129.099	98.5972	40.0312	68.2578
245.901	57.8821					132.9	87.2118	55.2343	65.7284		245.916	63.836					132.9	94.6026	44.688	70.5761		245.897	65.4119					132.9	95.2584	39.2533	66.4667		245.837	63.3059					129.112	98.6002	40.0314	68.2602
246.044	57.8821					133	87.2237	55.243	65.7391		246.05	63.7215					133	94.6218	44.6947	70.5931		246.039	65.1257					133	95.2801	39.2569	66.4848		246.121	63.3631					129.137	98.6063	40.0317	68.2649
246.329	57.9393					133.1	87.2355	55.2512	65.7497		246.333	63.7215					133.1	94.641	44.7015	70.6101		246.323	65.4119					133.1	95.3017	39.2604	66.5029		246.264	63.1915					129.187	98.6183	40.0324	68.2743
246.467	57.9964					133.2	87.2475	55.26	65.7604		246.474	63.836					133.2	94.6601	44.7082	70.627		246.467	65.183					133.2	95.3232	39.2639	66.521		246.549	63.3631					129.287	98.6423	40.0339	68.2932
246.754	57.425					133.3	87.2594	55.2687	65.771		246.767	63.7787					133.3	94.6791	44.7149	70.644		246.75	65.183					133.3	95.3447	39.2675	66.5391		246.691	63.1915					129.387	98.6662	40.0353	68.3121
246.893	57.9964					133.4	87.2714	55.2775	65.7817		246.904	63.6642					133.4	94.6982	44.7216	70.6609		246.893	65.4119					133.4	95.3662	39.271	66.5571		246.833	63.0772					129.487	98.6899	40.0367	68.331
247.038	57.0822					133.5	87.2833	55.2862	65.7923		247.049	63.607					133.5	94.7173	44.7283	70.6778		247.034	65.2974					133.5	95.3877	39.2745	66.5752		247.118	63.1915					129.587	98.7138	40.0381	68.3498
247.324	57.7679					133.6	87.2952	55.2949	65.8029		247.328	63.5497					133.6	94.7364	44.735	70.6947		247.319	65.0685					133.6	95.4092	39.278	66.5932		247.259	62.8485					129.687	98.7376	40.0396	68.3687
247.466	57.4822					133.7	87.307	55.3037	65.8135		247.466	63.4353					133.7	94.7554	44.7417	70.7116		247.462	65.0685					133.7	95.4307	39.2816	66.6113		247.543	63.1344					129.787	98.7615	40.041	68.3875
247.751	57.425					133.8	87.3189	55.3119	65.8242		247.765	63.4925					133.8	94.7743	44.7484	70.7285		247.747	64.8967					133.8	95.4522	39.2851	66.6293		247.685	62.9628					129.887	98.7855	40.0424	68.4063
247.889	57.3679					133.9	87.3307	55.3206	65.8347		247.904	63.4353					133.9	94.7933	44.7551	70.7453		247.889	65.0685					133.9	95.4737	39.2886	66.6473		247.828	62.7913					129.987	98.8094	40.0438	68.4251
248.035	57.1394					134	87.3425	55.3293	65.8453		248.041	63.378					134	94.8123	44.7618	70.7622		248.03	64.954					134	95.4952	39.2921	66.6653		248.114	62.9057					130.087	98.8333	40.0452	68.4439
248.318	57.4822					134.1	87.3544	55.338	65.8559		248.324	63.2063					134.1	94.8312	44.7685	70.779		248.315	64.6677					134.1	95.5166	39.2957	66.6833		248.256	63.02					130.187	98.8572	40.0467	68.4627
248.459	57.0822					134.2	87.3663	55.3468	65.8665		248.461	63.2063					134.2	94.8502	44.7752	70.7958		248.457	64.7822					134.2	95.538	39.2992	66.7013		248.54	62.6769					130.287	98.8811	40.0481	68.4815
248.746	57.4822					134.3	87.3782	55.355	65.877		248.756	63.149					134.3	94.8692	44.7819	70.8127		248.742	64.6105					134.3	95.5594	39.3027	66.7192		248.682	63.02					130.387	98.9052	40.0495	68.5003
248.888	57.5393					134.4	87.3899	55.3637	65.8876		248.896	63.0345					134.4	94.8883	44.7886	70.8295		248.885	64.5533					134.4	95.5809	39.3062	66.7372		248.825	62.5626					130.487	98.9292	40.0509	68.519
249.172	57.2536					134.5	87.4016	55.3724	65.8981		249.174	63.0918					134.5	94.9073	44.7953	70.8462		249.168	64.496					134.5	95.6023	39.3098	66.7551		249.108	62.6198					130.587	98.9531	40.0523	68.5378
249.313	57.0822					134.6	87.4134	55.3811	65.9086		249.315	62.9773					134.6	94.9263	44.802	70.863		249.311	64.6677					134.6	95.6238	39.3133	66.7731		249.251	62.5626					130.687	98.9768	40.0537	68.5565
249.458	56.6823					134.7	87.4252	55.3898	65.9192		249.47	63.0345					134.7	94.9453	44.8086	70.8798		249.452	64.3815					134.7	95.6452	39.3168	66.791		249.535	62.6198					130.787	99.0006	40.0551	68.5752
249.742	56.9108					134.8	87.4369	55.398	65.9297		249.754	62.9773					134.8	94.9643	44.8153	70.8965		249.738	64.6677					134.8	95.6666	39.3203	66.8089		249.677	62.5054					130.887	99.0244	40.0565	68.594
249.882	56.9108					134.9	87.4487	55.4067	65.9402		249.891	62.8628					134.9	94.9833	44.822	70.9133		249.88	64.496					134.9	95.688	39.3238	66.8268		249.963	62.4483					130.987	99.0482	40.0579	68.6127
250.168	56.9679					135	87.4605	55.4153	65.9507		250.175	62.9773					135	95.0022	44.8287	70.93		250.164	64.3243					135	95.7093	39.3274	66.8447		250.106	62.3339					131.087	99.0721	40.0593	68.6314
250.31	56.6823					135.1	87.4722	55.424	65.9611		250.314	62.7483					135.1	95.0211	44.8353	70.9467		250.306	64.267					135.1	95.7307	39.3309	66.8626		250.246	62.2767					131.187	99.0958	40.0607	68.65
250.453	56.8537					135.2	87.4839	55.4322	65.9716		250.455	62.6338					135.2	95.0399	44.842	70.9634		250.448	64.038					135.2	95.7519	39.3344	66.8804		250.531	62.2195					131.287	99.1195	40.0622	68.6687
250.738	56.4537					135.3	87.4956	55.4409	65.9821		250.751	62.8055					135.3	95.0588	44.8486	70.9801		250.733	63.9235					135.3	95.7732	39.3379	66.8983		250.673	62.1052					131.387	99.1432	40.0635	68.6874
250.875	56.9679					135.4	87.5073	55.4496	65.9925		250.888	62.7483					135.4	95.0777	44.8553	70.9968		250.875	63.9235					135.4	95.7946	39.3414	66.9162		250.957	62.1624					131.487	99.1669	40.065	68.7061
251.165	56.6823					135.5	87.519	55.4578	66.003		251.173	62.5193					135.5	95.0966	44.862	71.0135		251.161	63.8091					135.5	95.816	39.3449	66.934		251.099	62.1052					131.587	99.1907	40.0663	68.7247
251.306	56.7965					135.6	87.5307	55.4664	66.0134		251.31	62.4048					135.6	95.1155	44.8686	71.0301		251.302	63.7518					135.6	95.8373	39.3484	66.9518		251.242	62.1052					131.687	99.2145	40.0677	68.7433
251.443	56.6823					135.7	87.5424	55.4751	66.0238		251.448	62.4048					135.7	95.1343	44.8753	71.0468		251.444	63.9235					135.7	95.8586	39.3519	66.9696		251.526	61.9908					131.787	99.2382	40.0691	68.762
251.733	56.3966					135.8	87.5541	55.4838	66.0343		251.745	62.4048					135.8	95.1531	44.8819	71.0634		251.728	63.8091					135.8	95.8799	39.3554	66.9874		251.668	62.2767					131.887	99.2618	40.0705	68.7806
251.873	56.6823					135.9	87.5658	55.4919	66.0447		251.883	62.2903					135.9	95.1719	44.8886	71.08		251.872	63.8663					135.9	95.9011	39.359	67.0052		251.953	62.048					131.987	99.2854	40.0719	68.7992
252.157	56.9679					136	87.5775	55.5006	66.0551		252.166	62.2331					136	95.1906	44.8952	71.0966		252.155	63.6946					136	95.9224	39.3625	67.023		252.096	61.9337					132.087	99.3091	40.0733	68.8178
252.302	56.568					136.1	87.5892	55.5093	66.0655		252.307	62.2903					136.1	95.2093	44.9019	71.1132		252.297	63.6946					136.1	95.9436	39.366	67.0408		252.238	61.9337					132.187	99.3328	40.0747	68.8364
252.444	56.5108					136.2	87.6009	55.5174	66.0758		252.444	62.2331					136.2	95.2279	44.9085	71.1298		252.438	63.8091					136.2	95.9648	39.3695	67.0585		252.522	61.6478					132.287	99.3564	40.0761	68.8549
252.728	56.6251					136.3	87.6127	55.5261	66.0862		252.742	62.1759					136.3	95.2466	44.9151	71.1464		252.724	63.6946					136.3	95.9859	39.373	67.0763		252.664	61.7621					132.387	99.3799	40.0775	68.8735
252.87	56.3966					136.4	87.6244	55.5347	66.0966		252.879	62.2903					136.4	95.2653	44.9218	71.1629		252.867	63.5801					136.4	96.0071	39.3765	67.094		252.948	61.8193					132.487	99.4034	40.0789	68.8921
253.156	56.3966					136.5	87.6361	55.5429	66.1069		253.158	62.2331					136.5	95.284	44.9284	71.1795		253.151	63.5228					136.5	96.0283	39.38	67.1117		253.091	61.7049					132.587	99.4269	40.0803	68.9106
253.298	56.5108					136.6	87.6477	55.5515	66.1173		253.299	62.1759					136.6	95.3027	44.935	71.196		253.292	63.6946					136.6	96.0494	39.3835	67.1294		253.233	61.7049					132.687	99.4503	40.0817	68.9291
253.437	56.3394					136.7	87.6593	55.5602	66.1276		253.453	61.9469					136.7	95.3213	44.9416	71.2125		253.435	63.2939					136.7	96.0705	39.387	67.1471		253.517	61.5906					132.787	99.4739	40.0831	68.9477
253.725	56.5108					136.8	87.6709	55.5683	66.1379		253.734	62.0614					136.8	95.3399	44.9483	71.229		253.72	63.2366					136.8	96.0917	39.3905	67.1648		253.66	61.5906					132.887	99.4976	40.0844	68.9662
253.867	55.9395					136.9	87.6825	55.5769	66.1483		253.873	61.8896					136.9	95.3585	44.9549	71.2455		253.862	63.3511					136.9	96.1129	39.394	67.1825		253.943	61.5906					132.987	99.5212	40.0858	68.9847
254.148	56.4537					137	87.6941	55.5856	66.1586		254.154	61.7751					137	95.3772	44.9615	71.262		254.147	63.3511					137	96.134	39.3975	67.2001		254.087	61.6478					133.087	99.5448	40.0872	69.0032
254.29	56.2252					137.1	87.7057	55.5937	66.1689		254.29	61.8896					137.1	95.3958	44.9681	71.2785		254.289	63.3511					137.1	96.1551	39.401	67.2178		254.23	61.4191					133.187	99.5683	40.0886	69.0217
254.436	55.9966					137.2	87.7173	55.6023	66.1792		254.448	61.7751					137.2	95.4144	44.9747	71.2949		254.432	63.1794					137.2	96.1762	39.4045	67.2354		254.513	61.4191					133.287	99.5917	40.09	69.0401
254.72	56.1109					137.3	87.7289	55.6104	66.1894		254.729	61.7751					137.3	95.433	44.9813	71.3114		254.716	63.2939					137.3	96.1973	39.408	67.2531		254.655	61.3619					133.387	99.6154	40.0913	69.0586
254.862	56.2252					137.4	87.7404	55.6191	66.1997		254.869	61.4889					137.4	95.4517	44.9879	71.3278		254.858	63.1221					137.4	96.2184	39.4115	67.2707		254.939	61.1904					133.487	99.639	40.0927	69.077
255.148	56.3394					137.5	87.7519	55.6277	66.21		255.161	61.4317					137.5	95.4702	44.9945	71.3442		255.143	62.8931					137.5	96.2395	39.415	67.2883		255.081	61.3619					133.587	99.6625	40.0941	69.0955
255.288	56.0538					137.6	87.7634	55.6358	66.2202		255.301	61.4889					137.6	95.4887	45.0012	71.3607		255.283	62.7786					137.6	96.2606	39.4185	67.3059		255.224	61.3047					133.687	99.6859	40.0955	69.1139
255.573	55.8824					137.7	87.7748	55.6444	66.2305		255.586	61.3744					137.7	95.5072	45.0077	71.377		255.569	62.9504					137.7	96.2817	39.422	67.3235		255.508	61.076					133.787	99.7092	40.0968	69.1323
255.716	55.8252					137.8	87.7862	55.6525	66.2407		255.728	61.4889					137.8	95.5257	45.0143	71.3934		255.71	62.8931					137.8	96.3028	39.4255	67.3411		255.652	60.9617					133.887	99.7325	40.0982	69.1507
255.854	56.1109					137.9	87.7976	55.6611	66.2509		255.868	61.4317					137.9	95.5441	45.0209	71.4098		255.853	62.8931					137.9	96.3238	39.429	67.3586		255.936	61.0188					133.987	99.7559	40.0996	69.1691
256.139	56.2823					138	87.809	55.6697	66.2612		256.146	61.4889					138	95.5625	45.0275	71.4262		256.137	62.7214					138	96.3449	39.4324	67.3762		256.078	61.0188					134.087	99.7794	40.101	69.1875
256.283	55.7681					138.1	87.8204	55.6778	66.2714		256.283	61.2027					138.1	95.581	45.0341	71.4425		256.281	62.6642					138.1	96.3658	39.4359	67.3937		256.362	61.0188					134.187	99.8029	40.1023	69.2059
256.566	55.9966					138.2	87.8318	55.6864	66.2816		256.575	61.2027					138.2	95.5994	45.0407	71.4589		256.565	62.7214					138.2	96.3868	39.4394	67.4113		256.504	61.0188					134.287	99.8264	40.1037	69.2243
256.708	55.8824					138.3	87.8431	55.6945	66.2917		256.713	61.0882					138.3	95.6178	45.0473	71.4752		256.708	62.6069					138.3	96.4077	39.4429	67.4288		256.647	61.076					134.387	99.8498	40.1051	69.2426
256.853	56.1109					138.4	87.8544	55.7031	66.3019		256.854	61.2027					138.4	95.6363	45.0538	71.4915		256.848	62.6069					138.4	96.4286	39.4464	67.4463		256.93	60.8473					134.487	99.8732	40.1064	69.261
257.138	55.5395					138.5	87.8657	55.7112	66.3121		257.138	61.0309					138.5	95.6547	45.0604	71.5078		257.134	62.6642					138.5	96.4495	39.4499	67.4638		257.073	60.9617					134.587	99.8967	40.1078	69.2793
257.278	55.8824					138.6	87.877	55.7198	66.3223		257.29	61.0309					138.6	95.6731	45.067	71.5241		257.275	62.3779					138.6	96.4704	39.4534	67.4813		257.358	60.6758					134.687	99.9202	40.1092	69.2977
257.565	55.7109					138.7	87.8883	55.7279	66.3324		257.564	60.9737					138.7	95.6915	45.0736	71.5404		257.56	62.4924					138.7	96.4913	39.4569	67.4988		257.499	60.6758					134.787	99.9436	40.1105	69.316
257.706	55.7109					138.8	87.8996	55.7365	66.3426		257.726	60.9165					138.8	95.7098	45.0801	71.5566		257.703	62.4352					138.8	96.5122	39.4603	67.5162		257.641	60.7901					134.887	99.967	40.1119	69.3343
257.847	55.4824					138.9	87.9109	55.7451	66.3527		257.857	60.802					138.9	95.7282	45.0867	71.5729		257.843	62.4352					138.9	96.533	39.4638	67.5337		257.927	60.7901					134.987	99.9902	40.1133	69.3526
258.134	55.4824					139	87.9223	55.7531	66.3628		258.137	60.9165					139	95.7465	45.0933	71.5891		258.13	62.4352					139	96.5538	39.4673	67.5512		258.068	60.6758					135.087	100.013	40.1146	69.3709
258.276	55.9395					139.1	87.9338	55.7617	66.373		258.275	60.8592					139.1	95.7648	45.0998	71.6054		258.271	62.3779					139.1	96.5745	39.4708	67.5686		258.353	60.5042					135.187	100.037	40.116	69.3892
258.559	55.4253					139.2	87.9452	55.7698	66.3831		258.571	60.6875					139.2	95.7831	45.1064	71.6216		258.555	62.0917					139.2	96.5953	39.4743	67.586		258.495	60.5614					135.287	100.06	40.1173	69.4075
258.702	55.6538					139.3	87.9566	55.7784	66.3932		258.71	60.802					139.3	95.8014	45.1129	71.6378		258.698	62.3207					139.3	96.6161	39.4777	67.6034		258.638	60.4471					135.387	100.083	40.1187	69.4257
258.841	55.3681					139.4	87.968	55.7864	66.4033		258.85	60.6302					139.4	95.8197	45.1195	71.654		258.841	62.2062					139.4	96.637	39.4812	67.6208		258.923	60.2755					135.487	100.107	40.12	69.444
259.129	55.4253					139.5	87.9793	55.795	66.4134		259.131	60.573					139.5	95.838	45.126	71.6702		259.125	62.1489					139.5	96.6579	39.4847	67.6382		259.064	60.104					135.587	100.13	40.1214	69.4622
259.268	55.4824					139.6	87.9907	55.8031	66.4234		259.286	60.4585					139.6	95.8562	45.1326	71.6864		259.267	62.0917					139.6	96.6787	39.4882	67.6556		259.348	60.104					135.687	100.153	40.1228	69.4805
259.555	55.7109					139.7	88.002	55.8111	66.4335		259.565	60.4013					139.7	95.8744	45.1391	71.7025		259.552	61.8055					139.7	96.6994	39.4916	67.673		259.491	60.2184					135.787	100.176	40.1241	69.4987
259.694	55.4824					139.8	88.0133	55.8197	66.4436		259.703	60.4013					139.8	95.8926	45.1457	71.7187		259.694	61.92					139.8	96.7202	39.4951	67.6903		259.633	59.9897					135.887	100.2	40.1255	69.5169
259.84	55.4824					139.9	88.0246	55.8277	66.4536		259.847	60.4013					139.9	95.9108	45.1522	71.7348		259.836	61.9772					139.9	96.741	39.4986	67.7077		259.917	60.2755					135.987	100.223	40.1268	69.5351
260.124	55.0825					140	88.0358	55.8363	66.4637		260.124	60.4013					140	95.929	45.1588	71.7509		260.121	61.92					140	96.7617	39.5021	67.725		260.06	59.9325					136.087	100.246	40.1282	69.5533
260.263	55.0825					140.1	88.047	55.8443	66.4737		260.267	60.2868					140.1	95.9471	45.1653	71.767		260.262	61.92					140.1	96.7823	39.5055	67.7424		260.345	60.0468					136.187	100.269	40.1295	69.5715
260.553	55.0253					140.2	88.0583	55.8529	66.4837		260.562	60.4013					140.2	95.9653	45.1718	71.7831		260.548	61.8055					140.2	96.803	39.509	67.7597		260.488	59.9325					136.287	100.293	40.1309	69.5896
260.69	54.7396					140.3	88.0695	55.8609	66.4937		260.703	60.2295					140.3	95.9835	45.1784	71.7992		260.689	61.691					140.3	96.8236	39.5125	67.777		260.629	59.8753					136.387	100.316	40.1322	69.6078
260.832	55.2539					140.4	88.0807	55.8695	66.5037		260.842	60.4013					140.4	96.0017	45.1849	71.8153		260.831	61.6337					140.4	96.8441	39.5159	67.7943		260.912	59.9897					136.487	100.339	40.1336	69.6259
261.115	55.0825					140.5	88.092	55.8775	66.5137		261.123	60.1723					140.5	96.0199	45.1914	71.8314		261.115	61.6337					140.5	96.8647	39.5194	67.8116		261.058	59.8753					136.587	100.362	40.1349	69.6441
261.261	54.9682					140.6	88.1033	55.8855	66.5237		261.266	60.2295					140.6	96.038	45.1979	71.8474		261.259	61.5765					140.6	96.8853	39.5229	67.8288		261.341	59.7038					136.687	100.385	40.1362	69.6622
261.555	54.9111					140.7	88.1145	55.8941	66.5337		261.547	60.0578					140.7	96.0561	45.2044	71.8635		261.542	61.462					140.7	96.9059	39.5264	67.8461		261.483	59.5322					136.787	100.408	40.1376	69.6803
261.685	54.9111					140.8	88.1257	55.9021	66.5437		261.702	59.9433					140.8	96.0743	45.2109	71.8795		261.685	61.5192					140.8	96.9265	39.5298	67.8633		261.625	59.761					136.887	100.431	40.1389	69.6985
261.973	54.9682					140.9	88.1369	55.9106	66.5536		261.983	60.0578					140.9	96.0924	45.2175	71.8955		261.97	61.5192					140.9	96.9471	39.5333	67.8806		261.91	59.6466					136.987	100.454	40.1403	69.7166
262.115	54.5682					141	88.1481	55.9186	66.5636		262.118	60.0005					141	96.1106	45.224	71.9115		262.111	61.2903					141	96.9677	39.5367	67.8978		262.051	59.7038					136.987	100.454	40.1403	69.7166
262.256	54.8539					141.1	88.1593	55.9267	66.5735		262.259	59.7716					141.1	96.1287	45.2305	71.9275		262.254	61.462					141.1	96.9881	39.5402	67.915		262.334	59.6466					136.987	100.454	40.1403	69.7166
262.543	54.9682					141.2	88.1705	55.9352	66.5835		262.556	59.7716					141.2	96.1467	45.237	71.9435		262.538	61.4048					141.2	97.0087	39.5437	67.9322		262.479	59.5894					136.987	100.454	40.1403	69.7166
262.685	55.0253					141.3	88.1816	55.9432	66.5934		262.696	59.7716					141.3	96.1647	45.2435	71.9595		262.681	61.3475					141.3	97.0292	39.5471	67.9494		262.763	59.5894					136.987	100.454	40.1403	69.7166
262.97	54.6254					141.4	88.1928	55.9517	66.6033		262.984	59.7716					141.4	96.1827	45.25	71.9754		262.965	61.0613					141.4	97.0497	39.5506	67.9666		262.904	59.4751					136.987	100.454	40.1403	69.7166
263.111	54.9111					141.5	88.204	55.9597	66.6132		263.121	59.6571					141.5	96.2007	45.2565	71.9914		263.108	61.0613					141.5	97.0701	39.5541	67.9838		263.047	59.4179					136.988	100.455	40.1403	69.7167
263.251	54.3397					141.6	88.2152	55.9677	66.6231		263.261	59.5998					141.6	96.2187	45.263	72.0073		263.248	61.2903					141.6	97.0905	39.5575	68.001		263.33	59.5322					136.988	100.455	40.1403	69.7168
263.539	54.3397					141.7	88.2264	55.9762	66.633		263.541	59.6571					141.7	96.2367	45.2695	72.0233		263.534	61.1758					141.7	97.111	39.561	68.0181		263.474	59.2464					136.99	100.455	40.1403	69.7171
263.678	54.6254					141.8	88.2375	55.9843	66.6429		263.684	59.6571					141.8	96.2548	45.276	72.0392		263.676	61.0613					141.8	97.1314	39.5644	68.0353		263.758	59.1892					136.993	100.456	40.1404	69.7177
263.965	54.3397					141.9	88.2486	55.9922	66.6528		263.979	59.3136					141.9	96.2728	45.2824	72.0551		263.961	61.233					141.9	97.1519	39.5679	68.0524		263.901	59.132					136.999	100.457	40.1405	69.7188
264.108	54.6825					142	88.2597	56.0007	66.6627		264.115	59.4281					142	96.2908	45.2889	72.0709		264.103	60.8323					142	97.1723	39.5714	68.0696		264.042	59.1892					137.012	100.46	40.1406	69.7211
264.248	54.454					142.1	88.2708	56.0087	66.6725		264.255	59.3136					142.1	96.3088	45.2954	72.0868		264.244	61.0613					142.1	97.1927	39.5748	68.0867		264.326	59.2464					137.037	100.466	40.1409	69.7256
264.533	54.3397					142.2	88.2818	56.0167	66.6824		264.537	59.2563					142.2	96.3268	45.3019	72.1027		264.529	60.8896					142.2	97.213	39.5783	68.1038		264.469	59.3607					137.087	100.477	40.1416	69.7347
264.675	54.6254					142.3	88.2928	56.0252	66.6922		264.679	59.3708					142.3	96.3448	45.3083	72.1185		264.671	60.7751					142.3	97.2333	39.5817	68.1209		264.753	59.0177					137.187	100.501	40.143	69.7527
264.959	54.3968					142.4	88.3038	56.0332	66.7021		264.96	59.2563					142.4	96.3628	45.3148	72.1344		264.956	60.8896					142.4	97.2536	39.5852	68.138		264.896	58.9605					137.287	100.524	40.1443	69.7708
265.102	54.3968					142.5	88.3148	56.0412	66.7119		265.114	59.1419					142.5	96.3807	45.3213	72.1502		265.099	60.8323					142.5	97.2738	39.5886	68.155		265.039	59.132					137.387	100.547	40.1456	69.7889
265.244	54.2254					142.6	88.3258	56.0497	66.7217		265.252	59.0274					142.6	96.3986	45.3278	72.166		265.242	60.8323					142.6	97.2941	39.5921	68.1721		265.322	58.9605					137.487	100.57	40.147	69.8069
265.529	54.3968					142.7	88.3368	56.0577	66.7315		265.537	58.9701					142.7	96.4165	45.3342	72.1818		265.525	60.7751					142.7	97.3144	39.5955	68.1891		265.465	58.8461					137.587	100.593	40.1483	69.825
265.669	53.9969					142.8	88.3478	56.0656	66.7413		265.672	59.0274					142.8	96.4343	45.3407	72.1976		265.666	60.7751					142.8	97.3349	39.599	68.2062		265.75	58.9605					137.687	100.616	40.1497	69.843
265.957	54.3397					142.9	88.3587	56.0736	66.7511		265.956	58.9129					142.9	96.4522	45.3471	72.2134		265.953	60.6606					142.9	97.3553	39.6024	68.2232		265.892	58.8461					137.787	100.639	40.151	69.861
266.097	54.054					143	88.3696	56.0821	66.7609		266.098	58.9129					143	96.47	45.3536	72.2292		266.095	60.6606					143	97.3757	39.6059	68.2402		266.033	58.6746					137.887	100.662	40.1523	69.8791
266.239	54.2826					143.1	88.3806	56.09	66.7707		266.25	58.8556					143.1	96.4878	45.3601	72.245		266.237	60.3171					143.1	97.396	39.6093	68.2572		266.318	58.9605					137.987	100.685	40.1536	69.8971
266.525	53.9397					143.2	88.3915	56.098	66.7804		266.531	59.1419					143.2	96.5056	45.3665	72.2607		266.521	60.3171					143.2	97.4163	39.6127	68.2742		266.459	58.789					138.087	100.707	40.155	69.915
266.664	53.9969					143.3	88.4025	56.1065	66.7902		266.671	58.7984					143.3	96.5233	45.373	72.2765		266.662	60.5461					143.3	97.4365	39.6162	68.2912		266.745	58.6746					138.187	100.73	40.1563	69.933
266.952	54.1683					143.4	88.4135	56.1144	66.7999		266.95	58.8556					143.4	96.5411	45.3794	72.2922		266.947	60.3171					143.4	97.4567	39.6196	68.3082		266.887	58.6746					138.287	100.753	40.1576	69.951
267.091	53.9969					143.5	88.4246	56.1224	66.8097		267.108	58.6839					143.5	96.5588	45.3858	72.3079		267.09	60.4316					143.5	97.477	39.6231	68.3252		267.029	58.6174					138.387	100.776	40.159	69.969
267.233	54.1683					143.6	88.4356	56.1303	66.8194		267.247	58.5694					143.6	96.5764	45.3923	72.3236		267.232	60.1454					143.6	97.4972	39.6265	68.3421		267.314	58.7318					138.487	100.799	40.1603	69.9869
267.52	53.8826					143.7	88.4465	56.1388	66.8291		267.529	58.6839					143.7	96.5942	45.3987	72.3393		267.516	60.2026					143.7	97.5174	39.63	68.3591		267.456	58.5031					138.587	100.822	40.1616	70.0049
267.66	54.1111					143.8	88.4574	56.1467	66.8389		267.668	58.7411					143.8	96.6118	45.4051	72.355		267.659	60.3743					143.8	97.5377	39.6334	68.376		267.74	58.5603					138.687	100.845	40.163	70.0228
267.947	53.7112					143.9	88.4683	56.1547	66.8486		267.952	58.6266					143.9	96.6295	45.4116	72.3706		267.943	60.0309					143.9	97.558	39.6368	68.3929		267.882	58.3315					138.787	100.868	40.1643	70.0408
268.089	53.5969					144	88.4792	56.1626	66.8583		268.091	58.5122					144	96.6471	45.418	72.3863		268.086	60.2599					144	97.5782	39.6403	68.4098		268.025	58.3887					138.887	100.891	40.1656	70.0587
268.374	53.5969					144.1	88.49	56.1706	66.868		268.383	58.2832					144.1	96.6649	45.4244	72.402		268.37	60.2026					144.1	97.5984	39.6437	68.4267		268.309	58.3887					138.987	100.914	40.1669	70.0766
268.512	53.7112					144.2	88.5009	56.179	66.8777		268.523	58.3977					144.2	96.6826	45.4309	72.4176		268.512	59.7447					144.2	97.6186	39.6472	68.4436		268.451	58.2172					139.087	100.936	40.1683	70.0945
268.657	53.7683					144.3	88.5118	56.1869	66.8873		268.658	58.3404					144.3	96.7004	45.4373	72.4332		268.653	60.0309					144.3	97.6388	39.6506	68.4605		268.736	58.5603					139.187	100.959	40.1696	70.1124
268.943	53.5969					144.4	88.5227	56.1949	66.897		268.955	58.3977					144.4	96.718	45.4437	72.4488		268.938	59.8591					144.4	97.6589	39.654	68.4774		268.879	58.3887					139.287	100.982	40.1709	70.1302
269.083	53.7112					144.5	88.5337	56.2028	66.9067		269.096	58.2832					144.5	96.7356	45.4501	72.4644		269.082	59.6874					144.5	97.6791	39.6575	68.4943		269.162	58.2744					139.387	101.005	40.1722	70.1481
269.369	53.4826					144.6	88.5447	56.2107	66.9163		269.373	58.1687					144.6	96.7531	45.4565	72.48		269.365	59.7447					144.6	97.6992	39.6609	68.5111		269.304	58.16					139.487	101.027	40.1735	70.166
269.509	53.8826					144.7	88.5555	56.2191	66.926		269.513	58.1114					144.7	96.7709	45.4629	72.4956		269.508	59.8591					144.7	97.7194	39.6643	68.528		269.447	58.16					139.587	101.05	40.1749	70.1838
269.649	53.4826					144.8	88.5664	56.2271	66.9356		269.667	58.2259					144.8	96.7886	45.4693	72.5112		269.649	59.6302					144.8	97.7396	39.6678	68.5448		269.732	58.2744					139.687	101.073	40.1762	70.2017
269.938	53.5969					144.9	88.5772	56.235	66.9452		269.95	58.1687					144.9	96.8063	45.4757	72.5267		269.933	59.7447					144.9	97.7598	39.6712	68.5616		269.874	58.1028					139.787	101.096	40.1775	70.2195
270.08	53.5398					145	88.5881	56.2429	66.9548		270.091	57.997					145	96.8239	45.4821	72.5423		270.076	59.5157					145	97.78	39.6746	68.5784		270.157	57.9885					139.887	101.118	40.1788	70.2373
270.365	53.4826					145.1	88.5989	56.2508	66.9644		270.369	57.997					145.1	96.8415	45.4885	72.5578		270.361	59.7447					145.1	97.8001	39.678	68.5952		270.301	57.9313					139.987	101.141	40.1801	70.2551
270.503	53.4826					145.2	88.6097	56.2587	66.9741		270.51	57.8825					145.2	96.8591	45.495	72.5733		270.504	59.7447					145.2	97.8201	39.6815	68.612		270.442	57.9885					140.087	101.164	40.1814	70.2729
270.651	53.4826					145.3	88.6204	56.2672	66.9836		270.652	57.997					145.3	96.8768	45.5013	72.5888		270.645	59.5157					145.3	97.8402	39.6849	68.6288		270.727	57.9313					140.187	101.186	40.1827	70.2907
270.934	53.4255					145.4	88.6312	56.2751	66.9932		270.935	57.9397					145.4	96.8943	45.5077	72.6043		270.93	59.4584					145.4	97.8603	39.6883	68.6456		270.87	57.9885					140.287	101.209	40.1841	70.3085
271.075	53.0827					145.5	88.6419	56.283	67.0028		271.072	57.768					145.5	96.9118	45.5141	72.6198		271.071	59.4012					145.5	97.8803	39.6917	68.6623		271.153	57.9885					140.387	101.232	40.1854	70.3263
271.361	53.2541					145.6	88.6527	56.2909	67.0124		271.366	57.768					145.6	96.9292	45.5205	72.6353		271.356	59.4584					145.6	97.9003	39.6952	68.6791		271.297	57.7026					140.487	101.254	40.1867	70.344
271.501	53.2541					145.7	88.6635	56.2988	67.0219		271.505	57.768					145.7	96.9467	45.5269	72.6508		271.498	59.4012					145.7	97.9203	39.6986	68.6958		271.439	57.7026					140.487	101.254	40.1867	70.344
271.644	53.2541					145.8	88.6743	56.3066	67.0315		271.646	57.8252					145.8	96.9643	45.5333	72.6662		271.641	59.4012					145.8	97.9403	39.702	68.7125		271.722	57.817					140.487	101.254	40.1867	70.344
271.931	53.197					145.9	88.685	56.3145	67.041		271.939	57.768					145.9	96.982	45.5397	72.6817		271.924	59.3439					145.9	97.9602	39.7054	68.7292		271.865	57.7598					140.487	101.254	40.1867	70.344
272.071	53.0827					146	88.6957	56.3229	67.0506		272.082	57.5962					146	96.9995	45.546	72.6971		272.068	59.4012					146	97.9802	39.7089	68.7459		272.149	57.7026					140.487	101.254	40.1867	70.3441
272.354	53.4255					146.1	88.7064	56.3308	67.0601		272.363	57.539					146.1	97.017	45.5524	72.7125		272.352	59.1722					146.1	98.0002	39.7123	68.7626		272.291	57.7026					140.487	101.254	40.1867	70.3441
272.499	52.9684					146.2	88.7171	56.3387	67.0696		272.5	57.7107					146.2	97.0343	45.5588	72.7279		272.494	59.2867					146.2	98.0202	39.7157	68.7793		272.435	57.4167					140.487	101.254	40.1867	70.3441
272.64	53.2541					146.3	88.7278	56.3466	67.0791		272.655	57.539					146.3	97.0516	45.5651	72.7433		272.638	59.2294					146.3	98.0402	39.7191	68.796		272.718	57.4739					140.487	101.254	40.1867	70.3441
272.923	53.0256					146.4	88.7385	56.3545	67.0886		272.935	57.3673					146.4	97.0689	45.5715	72.7587		272.92	59.0577					146.4	98.0601	39.7225	68.8127		272.861	57.5311					140.487	101.254	40.1867	70.3441
273.067	53.2541					146.5	88.7492	56.3624	67.0981		273.078	57.31					146.5	97.0862	45.5779	72.7741		273.064	59.115					146.5	98.08	39.7259	68.8293		273.145	57.3595					140.487	101.254	40.1867	70.3441
273.352	52.9113					146.6	88.7598	56.3702	67.1076		273.357	57.3673					146.6	97.1036	45.5842	72.7895		273.347	59.0005					146.6	98.0999	39.7294	68.846		273.287	57.5311					140.487	101.254	40.1867	70.3441
273.494	52.9684					146.7	88.7705	56.3781	67.1171		273.495	57.3673					146.7	97.121	45.5906	72.8048		273.491	59.0577					146.7	98.1198	39.7328	68.8626		273.429	57.4167					140.487	101.254	40.1867	70.3441
273.636	52.9684					146.8	88.7811	56.386	67.1266		273.639	57.3673					146.8	97.1384	45.5969	72.8202		273.631	58.886					146.8	98.1397	39.7362	68.8792		273.714	57.4167					140.487	101.254	40.1867	70.3441
273.92	52.9684					146.9	88.7918	56.3938	67.136		273.932	57.1955					146.9	97.1557	45.6033	72.8355		273.917	58.8287					146.9	98.1596	39.7396	68.8958		273.856	57.3024					140.487	101.254	40.1867	70.3441
274.062	52.9113					147	88.8024	56.4017	67.1455		274.073	57.1955					147	97.173	45.6096	72.8508		274.058	58.7715					147	98.1794	39.743	68.9125		274.14	57.4167					140.487	101.254	40.1867	70.3441
274.347	52.8541					147.1	88.8131	56.4096	67.1549		274.352	57.2528					147.1	97.1903	45.616	72.8661		274.344	58.9432					147.1	98.1993	39.7464	68.929		274.284	57.4739					140.487	101.254	40.1867	70.3441
274.489	53.0827					147.2	88.8238	56.4174	67.1644		274.491	57.1955					147.2	97.2076	45.6223	72.8814		274.485	59.0005					147.2	98.2191	39.7498	68.9456		274.426	57.3024					140.487	101.254	40.1867	70.3441
274.775	52.5685					147.3	88.8344	56.4253	67.1738		274.786	56.9665					147.3	97.2249	45.6287	72.8967		274.77	58.8287					147.3	98.239	39.7533	68.9622		274.71	57.188					140.488	101.254	40.1867	70.3442
274.918	52.8541					147.4	88.8451	56.4331	67.1832		274.926	56.9665					147.4	97.2422	45.635	72.912		274.912	58.7715					147.4	98.2588	39.7567	68.9788		274.852	57.1308					140.488	101.255	40.1867	70.3443
275.056	52.5685					147.5	88.8557	56.4415	67.1926		275.07	56.9093					147.5	97.2595	45.6413	72.9273		275.054	58.7715					147.5	98.2785	39.7601	68.9953		275.136	57.0737					140.49	101.255	40.1867	70.3446
275.343	52.8541					147.6	88.8663	56.4493	67.202		275.353	57.1383					147.6	97.2768	45.6477	72.9425		275.34	58.657					147.6	98.2982	39.7635	69.0119		275.278	57.0165					140.493	101.256	40.1868	70.3452
275.482	52.6256					147.7	88.8769	56.4572	67.2114		275.494	57.0238					147.7	97.2941	45.654	72.9578		275.481	58.5425					147.7	98.3178	39.7669	69.0284		275.563	57.1308					140.499	101.257	40.1868	70.3463
275.77	52.6256					147.8	88.8874	56.465	67.2208		275.774	56.7376					147.8	97.3113	45.6603	72.973		275.765	58.4853					147.8	98.3375	39.7703	69.0449		275.706	57.0165					140.512	101.26	40.187	70.3485
275.91	52.6256					147.9	88.8979	56.4729	67.2302		275.909	57.0238					147.9	97.3286	45.6667	72.9882		275.907	58.657					147.9	98.3573	39.7737	69.0614		275.848	56.9021					140.537	101.265	40.1873	70.3529
276.054	52.3971					148	88.9086	56.4807	67.2396		276.065	56.6803					148	97.3458	45.673	73.0034		276.051	58.5998					148	98.377	39.7771	69.0779		276.131	56.9593					140.587	101.277	40.188	70.3618
276.338	52.6256					148.1	88.9192	56.4885	67.249		276.35	56.9093					148.1	97.363	45.6793	73.0186		276.334	58.199					148.1	98.3968	39.7805	69.0944		276.273	56.9593					140.687	101.299	40.1893	70.3796
276.481	52.3399					148.2	88.9297	56.4964	67.2583		276.486	56.7376					148.2	97.3803	45.6856	73.0338		276.477	58.5998					148.2	98.4165	39.7839	69.1109		276.559	57.0165					140.787	101.322	40.1906	70.3973
276.765	52.6827					148.3	88.9403	56.5042	67.2677		276.768	56.852					148.3	97.3976	45.6919	73.049		276.762	58.0845					148.3	98.4362	39.7873	69.1274		276.7	56.9021					140.887	101.345	40.1919	70.415
276.907	52.1114					148.4	88.9508	56.5121	67.277		276.905	56.6803					148.4	97.4148	45.6983	73.0641		276.904	58.2563					148.4	98.4558	39.7907	69.1438		276.843	56.5591					140.987	101.368	40.1932	70.4327
277.049	52.3971					148.5	88.9613	56.5194	67.2864		277.046	56.5086					148.5	97.432	45.7045	73.0793		277.045	58.199					148.5	98.4754	39.7941	69.1603		277.128	56.6734					141.087	101.39	40.1945	70.4504
277.334	52.1114					148.6	88.9718	56.5272	67.2957		277.336	56.3368					148.6	97.4492	45.7109	73.0944		277.331	58.2563					148.6	98.4949	39.7975	69.1767		277.27	56.7306					141.187	101.413	40.1958	70.4681
277.477	52.2828					148.7	88.9822	56.535	67.305		277.478	56.4513					148.7	97.4665	45.7172	73.1096		277.473	58.0273					148.7	98.5145	39.8009	69.1932		277.555	56.5591					141.287	101.435	40.1971	70.4858
277.762	52.1685					148.8	88.9928	56.5428	67.3143		277.76	56.2796					148.8	97.4837	45.7235	73.1247		277.758	57.9701					148.8	98.534	39.8043	69.2096		277.696	56.5019					141.387	101.458	40.1984	70.5034
277.901	52.2828					148.9	89.0032	56.5506	67.3236		277.909	56.5658					148.9	97.5008	45.7298	73.1398		277.899	57.9701					148.9	98.5536	39.8077	69.226		277.838	56.6163					141.487	101.481	40.1997	70.5211
278.044	52.1114					149	89.0137	56.5585	67.3329		278.046	56.4513					149	97.5179	45.7361	73.1549		278.041	58.1418					149	98.5733	39.8111	69.2424		278.122	56.5591					141.587	101.503	40.201	70.5387
278.333	52.0543					149.1	89.0241	56.5663	67.3422		278.329	56.3368					149.1	97.535	45.7424	73.17		278.326	57.9128					149.1	98.5929	39.8145	69.2588		278.265	56.5591					141.687	101.525	40.2023	70.5564
278.473	52.5113					149.2	89.0346	56.5741	67.3515		278.471	56.3368					149.2	97.5521	45.7486	73.1851		278.468	57.9701					149.2	98.6126	39.8178	69.2752		278.551	56.4447					141.787	101.548	40.2035	70.574
278.752	52.2257					149.3	89.0451	56.5819	67.3608		278.765	56.3368					149.3	97.5693	45.7549	73.2001		278.752	57.9701					149.3	98.6323	39.8212	69.2916		278.691	56.5591					141.887	101.57	40.2048	70.5916
278.898	52.1685					149.4	89.0556	56.5897	67.3701		278.904	56.1079					149.4	97.5864	45.7612	73.2152		278.895	57.9128					149.4	98.6519	39.8246	69.3079		278.834	56.3875					141.987	101.593	40.2061	70.6092
279.041	51.94					149.5	89.0661	56.5975	67.3793		279.04	56.2224					149.5	97.6034	45.7675	73.2302		279.038	57.7983					149.5	98.6714	39.828	69.3243		279.118	56.3875					142.087	101.616	40.2074	70.6268
279.326	52.1114					149.6	89.0765	56.6053	67.3885		279.328	56.2224					149.6	97.6204	45.7738	73.2453		279.322	57.7411					149.6	98.691	39.8314	69.3406		279.261	56.216					142.187	101.638	40.2087	70.6444
279.467	52.1685					149.7	89.0869	56.6131	67.3978		279.468	56.1079					149.7	97.6375	45.7801	73.2603		279.463	57.9128					149.7	98.7105	39.8348	69.3569		279.546	56.4447					142.287	101.66	40.21	70.662
279.748	51.9971					149.8	89.0973	56.6209	67.407		279.752	56.0506					149.8	97.6545	45.7863	73.2753		279.747	57.7411					149.8	98.73	39.8382	69.3733		279.687	56.1588					142.387	101.683	40.2112	70.6795
279.891	51.9971					149.9	89.1078	56.6287	67.4163		279.902	55.8789					149.9	97.6715	45.7926	73.2903		279.89	57.5693					149.9	98.7495	39.8416	69.3896		279.83	56.216					142.487	101.705	40.2125	70.6971
280.036	51.8828					150	89.1182	56.636	67.4255		280.043	56.1079					150	97.6885	45.7989	73.3053		280.033	57.8556					150	98.769	39.8449	69.4059		280.114	56.216					142.587	101.727	40.2138	70.7146
280.322	52.0543					150.1	89.1287	56.6437	67.4347		280.321	56.0506					150.1	97.7055	45.8051	73.3203		280.318	57.5121					150.1	98.7885	39.8483	69.4222		280.256	56.1588					142.687	101.75	40.2151	70.7322
280.462	51.94					150.2	89.1391	56.6515	67.4439		280.478	55.9934					150.2	97.7224	45.8114	73.3353		280.458	57.6838					150.2	98.808	39.8517	69.4385		280.54	56.0445					142.787	101.773	40.2163	70.7497
280.744	52.1114					150.3	89.1494	56.6593	67.4531		280.755	56.0506					150.3	97.7393	45.8177	73.3502		280.745	57.5693					150.3	98.8276	39.8551	69.4547		280.686	56.1017					142.887	101.795	40.2176	70.7672
280.889	51.7114					150.4	89.1598	56.6671	67.4623		280.892	55.9361					150.4	97.7562	45.8239	73.3652		280.885	57.5693					150.4	98.8472	39.8585	69.471		280.825	56.0445					142.987	101.817	40.2189	70.7847
281.176	51.94					150.5	89.1702	56.6749	67.4715		281.188	55.7644					150.5	97.7731	45.8302	73.3801		281.17	57.5121					150.5	98.8667	39.8619	69.4873		281.11	56.1588					143.087	101.84	40.2201	70.8022
281.316	51.6543					150.6	89.1806	56.6826	67.4806		281.325	55.9934					150.6	97.79	45.8364	73.395		281.312	57.5121					150.6	98.8862	39.8652	69.5035		281.252	56.1017					143.187	101.862	40.2214	70.8197
281.459	51.6543					150.7	89.191	56.6899	67.4898		281.465	55.7644					150.7	97.8069	45.8427	73.41		281.455	57.3976					150.7	98.9058	39.8686	69.5197		281.537	55.873					143.287	101.885	40.2227	70.8372
281.743	51.6543					150.8	89.2014	56.6977	67.499		281.741	55.3637					150.8	97.8238	45.8489	73.4249		281.739	57.3976					150.8	98.9253	39.872	69.536		281.679	55.873					143.387	101.907	40.2239	70.8547
281.885	51.54					150.9	89.2118	56.7054	67.5081		281.897	55.5354					150.9	97.8407	45.8552	73.4398		281.882	57.1686					150.9	98.9447	39.8754	69.5522		281.962	55.8158					143.487	101.929	40.2252	70.8721
282.169	51.7686					151	89.2222	56.7132	67.5173		282.179	55.5927					151	97.8576	45.8614	73.4546		282.167	57.3404					151	98.9641	39.8787	69.5684		282.106	55.7586					143.587	101.951	40.2265	70.8896
282.314	51.3686					151.1	89.2326	56.721	67.5264		282.318	55.4209					151.1	97.8745	45.8677	73.4695		282.308	57.2259					151.1	98.9835	39.8821	69.5846		282.248	56.1588					143.687	101.974	40.2277	70.907
282.451	51.4829					151.2	89.2429	56.7287	67.5355		282.453	55.3637					151.2	97.8914	45.8739	73.4844		282.45	57.3404					151.2	99.0029	39.8855	69.6008		282.532	55.7586					143.787	101.996	40.229	70.9244
282.738	51.2543					151.3	89.2532	56.736	67.5446		282.745	55.4209					151.3	97.9083	45.8801	73.4992		282.735	57.0541					151.3	99.0222	39.8889	69.6169		282.674	55.7586					143.887	102.019	40.2302	70.9419
282.882	51.54					151.4	89.2634	56.7437	67.5537		282.878	55.2492					151.4	97.9252	45.8864	73.5141		282.877	57.0541					151.4	99.0415	39.8922	69.6331		282.958	55.873					143.987	102.041	40.2315	70.9593
283.164	51.3686					151.5	89.2737	56.7515	67.5629		283.166	55.2492					151.5	97.942	45.8926	73.5289		283.161	57.1114					151.5	99.0608	39.8956	69.6493		283.101	55.6442					144.087	102.063	40.2327	70.9767
283.309	51.54					151.6	89.2839	56.7592	67.572		283.306	55.1347					151.6	97.9588	45.8988	73.5437		283.304	57.1686					151.6	99.0801	39.899	69.6654		283.243	55.7014					144.187	102.085	40.234	70.9941
283.449	51.4258					151.7	89.294	56.767	67.581		283.449	55.2492					151.7	97.9757	45.9051	73.5585		283.445	57.1114					151.7	99.0993	39.9024	69.6815		283.528	55.7014					144.287	102.107	40.2352	71.0115
283.733	51.3686					151.8	89.3043	56.7747	67.5901		283.735	55.3064					151.8	97.9925	45.9113	73.5733		283.734	56.8824					151.8	99.1185	39.9057	69.6977		283.67	55.5871					144.387	102.13	40.2365	71.0289
283.874	51.4258					151.9	89.3146	56.782	67.5992		283.875	55.1347					151.9	98.0092	45.9175	73.5881		283.872	56.8824					151.9	99.1377	39.9091	69.7138		283.954	55.4727					144.487	102.152	40.2377	71.0463
284.162	51.1972					152	89.3249	56.7897	67.6083		284.162	55.1919					152	98.0259	45.9237	73.6029		284.157	56.7679					152	99.157	39.9125	69.7299		284.096	55.4727					144.587	102.174	40.239	71.0636
284.303	51.5972					152.1	89.3351	56.7974	67.6173		284.303	55.1347					152.1	98.0426	45.9299	73.6177		284.299	57.0541					152.1	99.1762	39.9158	69.746		284.239	55.5299					144.687	102.196	40.2402	71.081
284.446	51.1401					152.2	89.3454	56.8052	67.6264		284.444	54.9057					152.2	98.0594	45.9361	73.6324		284.442	56.9396					152.2	99.1955	39.9192	69.7621		284.523	55.4727					144.787	102.218	40.2415	71.0983
284.73	51.3686					152.3	89.3556	56.8124	67.6354		284.729	54.9057					152.3	98.0762	45.9423	73.6472		284.726	56.7679					152.3	99.2147	39.9226	69.7781		284.667	55.4727					144.887	102.24	40.2427	71.1157
284.87	51.3115					152.4	89.3658	56.8201	67.6445		284.871	54.9057					152.4	98.093	45.9485	73.6619		284.868	56.8824					152.4	99.2339	39.9259	69.7942		284.951	55.4156					144.987	102.262	40.2439	71.133
285.156	51.3686					152.5	89.376	56.8278	67.6535		285.158	55.0202					152.5	98.1097	45.9547	73.6766		285.153	56.7679					152.5	99.2531	39.9293	69.8103		285.094	55.3012					145.087	102.285	40.2452	71.1503
285.298	51.4258					152.6	89.3862	56.8356	67.6625		285.299	55.0202					152.6	98.1265	45.9609	73.6913		285.295	56.5962					152.6	99.2722	39.9326	69.8263		285.233	55.4727					145.187	102.307	40.2464	71.1676
285.44	51.1972					152.7	89.3964	56.8428	67.6715		285.439	54.8485					152.7	98.1432	45.9671	73.7061		285.437	56.5962					152.7	99.2914	39.936	69.8424		285.518	55.244					145.287	102.329	40.2476	71.1849
285.726	51.2543					152.8	89.4065	56.8505	67.6805		285.726	54.8485					152.8	98.1599	45.9733	73.7207		285.721	56.5962					152.8	99.3106	39.9394	69.8584		285.662	55.3012					145.387	102.351	40.2489	71.2022
285.868	50.6258					152.9	89.4166	56.8582	67.6895		285.866	54.8485					152.9	98.1766	45.9795	73.7354		285.865	56.5962					152.9	99.3298	39.9427	69.8744		285.945	55.1868					145.487	102.373	40.2501	71.2195
286.153	51.0258					153	89.4267	56.8659	67.6985		286.154	55.0202					153	98.1932	45.9857	73.7501		286.148	56.5389					153	99.3489	39.9461	69.8904		286.086	55.1868					145.587	102.395	40.2513	71.2367
286.294	50.7401					153.1	89.4368	56.8732	67.7075		286.29	54.7912					153.1	98.2098	45.9919	73.7648		286.29	56.3672					153.1	99.368	39.9494	69.9064		286.23	55.244					145.687	102.417	40.2525	71.254
286.437	51.0829					153.2	89.4469	56.8809	67.7165		286.433	54.7912					153.2	98.2263	45.9981	73.7794		286.433	56.1955					153.2	99.3871	39.9528	69.9224		286.515	55.0153					145.787	102.439	40.2538	71.2712
286.723	50.7401					153.3	89.4572	56.8886	67.7255		286.722	54.6195					153.3	98.2429	46.0043	73.7941		286.717	56.081					153.3	99.4061	39.9562	69.9384		286.656	55.0725					145.887	102.461	40.255	71.2885
286.864	51.0258					153.4	89.4674	56.8958	67.7344		286.86	54.7912					153.4	98.2593	46.0105	73.8087		286.86	56.081					153.4	99.4251	39.9595	69.9544		286.941	54.901					145.987	102.483	40.2562	71.3057
287.149	50.683					153.5	89.4777	56.9035	67.7434		287.15	54.734					153.5	98.2759	46.0166	73.8233		287.144	56.0237					153.5	99.4442	39.9629	69.9703		287.083	54.901					146.087	102.505	40.2574	71.3229
287.287	51.0258					153.6	89.4879	56.9112	67.7523		287.29	54.6195					153.6	98.2925	46.0228	73.8379		287.286	56.1382					153.6	99.4634	39.9662	69.9863		287.227	54.901					146.187	102.527	40.2587	71.3401
287.574	50.9115					153.7	89.4982	56.9189	67.7613		287.573	54.6195					153.7	98.3092	46.029	73.8525		287.571	55.9092					153.7	99.4825	39.9696	70.0022		287.509	54.9581					146.287	102.549	40.2599	71.3573
287.718	50.7401					153.8	89.5083	56.9261	67.7702		287.717	54.6195					153.8	98.3258	46.0352	73.8671		287.712	56.0237					153.8	99.5015	39.9729	70.0182		287.652	55.0153					146.387	102.571	40.2611	71.3745
287.857	50.8544					153.9	89.5185	56.9338	67.7791		287.857	54.3905					153.9	98.3424	46.0413	73.8817		287.856	55.852					153.9	99.5205	39.9763	70.0341		287.936	54.7866					146.487	102.593	40.2623	71.3917
288.144	50.683					154	89.5286	56.9414	67.788		288.144	54.505					154	98.3589	46.0475	73.8963		288.139	56.0237					154	99.5395	39.9796	70.05		288.079	54.7866					146.587	102.615	40.2635	71.4089
288.286	50.9115					154.1	89.5388	56.9486	67.797		288.284	54.4477					154.1	98.3754	46.0536	73.9108		288.283	55.9092					154.1	99.5584	39.983	70.0659		288.364	54.901					146.687	102.637	40.2647	71.4261
288.572	50.6258					154.2	89.549	56.9563	67.8059		288.567	54.276					154.2	98.3919	46.0598	73.9254		288.567	55.7947					154.2	99.5774	39.9863	70.0818		288.507	54.7294					146.787	102.659	40.266	71.4432
288.709	50.8544					154.3	89.5592	56.964	67.8148		288.714	54.2188					154.3	98.4083	46.066	73.9399		288.71	55.7375					154.3	99.5964	39.9897	70.0977		288.651	54.7866					146.887	102.681	40.2672	71.4604
288.855	50.5687					154.4	89.5693	56.9712	67.8237		288.853	54.2188					154.4	98.4246	46.0721	73.9544		288.85	55.6802					154.4	99.6153	39.993	70.1136		288.932	54.8438					146.987	102.703	40.2684	71.4775
289.14	50.9687					154.5	89.5794	56.9789	67.8325		289.139	54.3333					154.5	98.441	46.0783	73.969		289.134	55.9092					154.5	99.6342	39.9963	70.1294		289.075	54.5007					147.087	102.725	40.2696	71.4946
289.279	50.3973					154.6	89.5894	56.9865	67.8414		289.281	54.2188					154.6	98.4574	46.0844	73.9835		289.277	55.9092					154.6	99.6531	39.9997	70.1453		289.358	54.8438					147.187	102.747	40.2708	71.5117
289.565	50.683					154.7	89.5994	56.9937	67.8503		289.567	54.2188					154.7	98.4738	46.0906	73.998		289.563	55.623					154.7	99.672	40.003	70.1611		289.501	54.7294					147.287	102.769	40.272	71.5289
289.709	50.5687					154.8	89.6094	57.0014	67.8591		289.707	54.1043					154.8	98.4902	46.0967	74.0124		289.704	55.5085					154.8	99.691	40.0064	70.177		289.643	54.6723					147.387	102.791	40.2732	71.546
289.847	50.5116					154.9	89.6194	57.0085	67.868		289.851	54.3333					154.9	98.5066	46.1028	74.0269		289.846	55.6802					154.9	99.7098	40.0097	70.1928		289.929	54.6723					147.487	102.813	40.2744	71.563
290.136	50.5116					155	89.6294	57.0162	67.8768		290.136	53.9898					155	98.5229	46.109	74.0414		290.13	55.6802					155	99.7287	40.0131	70.2086		290.072	54.6723					147.587	102.835	40.2756	71.5801
290.277	50.2259					155.1	89.6394	57.0239	67.8857		290.276	54.1615					155.1	98.5392	46.1151	74.0558		290.273	55.6802					155.1	99.7477	40.0164	70.2244		290.355	54.3864					147.687	102.856	40.2768	71.5972
290.561	50.5687					155.2	89.6493	57.031	67.8945		290.563	54.2188					155.2	98.5556	46.1212	74.0703		290.558	55.5658					155.2	99.7666	40.0197	70.2402		290.496	54.4436					147.787	102.878	40.278	71.6143
290.702	50.3402					155.3	89.6593	57.0387	67.9033		290.702	53.9898					155.3	98.5719	46.1274	74.0847		290.7	55.4513					155.3	99.7855	40.0231	70.256		290.64	54.3292					147.887	102.9	40.2792	71.6313
290.847	50.5687					155.4	89.6693	57.0463	67.9122		290.842	54.047					155.4	98.5882	46.1335	74.0991		290.842	55.394					155.4	99.8043	40.0264	70.2718		290.923	54.3292					147.987	102.922	40.2804	71.6484
291.131	50.3402					155.5	89.6793	57.0535	67.921		291.13	53.8753					155.5	98.6045	46.1396	74.1136		291.126	55.3368					155.5	99.8232	40.0297	70.2876		291.067	54.2148					148.087	102.943	40.2816	71.6654
291.272	50.3973					155.6	89.6893	57.0611	67.9298		291.271	53.7036					155.6	98.6208	46.1457	74.128		291.27	55.4513					155.6	99.8421	40.0331	70.3033		291.35	54.3864					148.187	102.965	40.2828	71.6824
291.559	50.4544					155.7	89.6993	57.0683	67.9386		291.557	53.7036					155.7	98.6371	46.1519	74.1424		291.554	55.2223					155.7	99.861	40.0364	70.3191		291.492	54.3864					148.287	102.987	40.284	71.6994
291.699	50.283					155.8	89.7094	57.0759	67.9474		291.698	53.7036					155.8	98.6534	46.158	74.1567		291.694	55.3368					155.8	99.8799	40.0397	70.3348		291.635	54.3292					148.387	103.009	40.2852	71.7164
291.84	50.5687					155.9	89.7194	57.0836	67.9561		291.84	53.8181					155.9	98.6697	46.1641	74.1711		291.838	55.2795					155.9	99.8987	40.0431	70.3506		291.919	54.3292					148.487	103.031	40.2864	71.7335
292.125	50.0545					156	89.7293	57.0907	67.9649		292.126	53.8181					156	98.6859	46.1702	74.1855		292.122	55.165					156	99.9174	40.0464	70.3663		292.061	54.272					148.587	103.052	40.2876	71.7505
292.276	50.3973					156.1	89.7393	57.0983	67.9737		292.267	53.7036					156.1	98.7022	46.1763	74.1998		292.265	55.165					156.1	99.9362	40.0497	70.382		292.346	54.3292					148.687	103.074	40.2888	71.7674
292.549	50.1116					156.2	89.7493	57.1055	67.9824		292.554	53.7608					156.2	98.7184	46.1824	74.2142		292.548	55.2223					156.2	99.9549	40.0531	70.3977		292.488	54.2148					148.787	103.096	40.29	71.7844
292.695	50.283					156.3	89.7593	57.1131	67.9912		292.693	53.5891					156.3	98.7347	46.1885	74.2285		292.691	55.0506					156.3	99.9736	40.0564	70.4134		292.63	54.1005					148.887	103.118	40.2912	71.8014
292.837	50.283					156.4	89.7693	57.1202	67.9999		292.836	53.5891					156.4	98.7509	46.1946	74.2428		292.834	55.165					156.4	99.9923	40.0597	70.4291		292.913	54.2148					148.987	103.139	40.2923	71.8183
293.119	50.2259					156.5	89.7792	57.1279	68.0087		293.122	53.5318					156.5	98.7671	46.2007	74.2571		293.118	55.1078					156.5	100.011	40.063	70.4448		293.057	54.1577					149.087	103.161	40.2935	71.8353
293.265	50.283					156.6	89.7891	57.135	68.0174		293.263	53.5318					156.6	98.7833	46.2068	74.2714		293.269	55.1078					156.6	100.03	40.0664	70.4604		293.341	54.0433					149.187	103.183	40.2947	71.8522
293.55	49.9402					156.7	89.799	57.1426	68.0261		293.545	53.4173					156.7	98.7994	46.2129	74.2857		293.544	55.0506					156.7	100.049	40.0697	70.4761		293.484	53.9861					149.287	103.205	40.2959	71.8691
293.69	50.1116					156.8	89.8089	57.1502	68.0349		293.689	53.3601					156.8	98.8156	46.219	74.3		293.687	54.9933					156.8	100.067	40.073	70.4917		293.626	54.0433					149.387	103.226	40.2971	71.886
293.977	49.9973					156.9	89.8187	57.1574	68.0436		293.972	53.4173					156.9	98.8317	46.2251	74.3143		293.972	55.165					156.9	100.086	40.0763	70.5074		293.91	53.9861					149.487	103.248	40.2983	71.903
294.114	50.6258					157	89.8286	57.165	68.0523		294.116	53.3601					157	98.8478	46.2312	74.3285		294.113	55.0506					157	100.105	40.0797	70.523		294.052	54.0433					149.587	103.27	40.2995	71.9199
294.259	49.9402					157.1	89.8385	57.1721	68.061		294.259	53.3601					157.1	98.8639	46.2373	74.3428		294.256	54.9933					157.1	100.124	40.083	70.5386		294.337	53.8718					149.687	103.291	40.3006	71.9368
294.544	50.1116					157.2	89.8484	57.1797	68.0697		294.54	53.1884					157.2	98.88	46.2433	74.357		294.54	54.8788					157.2	100.142	40.0863	70.5542		294.478	53.8146					149.787	103.313	40.3018	71.9536
294.69	49.9402					157.3	89.8583	57.1868	68.0783		294.685	53.3028					157.3	98.8961	46.2494	74.3713		294.683	54.9933					157.3	100.161	40.0896	70.5699		294.764	53.7003					149.887	103.335	40.303	71.9705
294.97	49.8831					157.4	89.8681	57.1944	68.087		294.97	53.3601					157.4	98.9123	46.2555	74.3855		294.967	54.8216					157.4	100.179	40.093	70.5854		294.906	53.4716					149.987	103.356	40.3042	71.9874
295.112	49.9402					157.5	89.878	57.2015	68.0957		295.111	52.9594					157.5	98.9284	46.2616	74.3997		295.109	54.8216					157.5	100.198	40.0963	70.601		295.048	53.7574					150.087	103.378	40.3053	72.0042
295.254	49.8259					157.6	89.8879	57.2091	68.1043		295.257	53.0739					157.6	98.9446	46.2676	74.4139		295.252	54.4781					157.6	100.217	40.0996	70.6166		295.334	53.5287					150.187	103.4	40.3065	72.0211
295.54	49.9973					157.7	89.8977	57.2162	68.113		295.536	53.1311					157.7	98.9607	46.2737	74.4281		295.535	54.5926					157.7	100.235	40.1029	70.6322		295.474	53.5859					150.287	103.421	40.3077	72.0379
295.682	49.9402					157.8	89.9075	57.2238	68.1217		295.681	53.0166					157.8	98.9769	46.2798	74.4423		295.677	54.7071					157.8	100.254	40.1062	70.6477		295.759	53.5859					150.387	103.443	40.3089	72.0547
295.968	49.9402					157.9	89.9172	57.2309	68.1303		295.968	52.9594					157.9	98.993	46.2858	74.4564		295.962	54.5926					157.9	100.273	40.1095	70.6633		295.902	53.4144					150.487	103.464	40.31	72.0716
296.106	49.7117					158	89.927	57.2385	68.1389		296.107	53.1311					158	99.0091	46.2919	74.4706		296.105	54.5926					158	100.291	40.1128	70.6788		296.043	53.7003					150.587	103.486	40.3112	72.0884
296.25	49.9973					158.1	89.9367	57.2456	68.1476		296.25	53.0166					158.1	99.0252	46.2979	74.4847		296.247	54.5926					158.1	100.31	40.1162	70.6943		296.329	53.4716					150.687	103.508	40.3124	72.1052
296.534	49.6545					158.2	89.9465	57.2527	68.1562		296.532	52.9021					158.2	99.0413	46.304	74.4989		296.531	54.5353					158.2	100.329	40.1195	70.7099		296.47	53.3572					150.787	103.529	40.3136	72.122
296.677	49.5974					158.3	89.9563	57.2603	68.1648		296.676	52.7876					158.3	99.0574	46.31	74.513		296.673	54.5353					158.3	100.347	40.1228	70.7254		296.754	53.3572					150.887	103.551	40.3147	72.1388
296.964	49.6545					158.4	89.9661	57.2674	68.1734		296.961	52.9021					158.4	99.0735	46.3161	74.5271		296.958	54.3636					158.4	100.366	40.1261	70.7409		296.898	53.5287					150.987	103.572	40.3159	72.1556
297.101	49.7688					158.5	89.9759	57.2749	68.182		297.101	52.9021					158.5	99.0896	46.3221	74.5412		297.101	54.4209					158.5	100.384	40.1294	70.7563		297.039	53.4144					151.087	103.594	40.3171	72.1723
297.246	49.6545					158.6	89.9855	57.282	68.1906		297.248	52.7304					158.6	99.1056	46.3282	74.5553		297.242	54.3636					158.6	100.403	40.1327	70.7718		297.323	53.3					151.187	103.615	40.3182	72.1891
297.528	49.7117					158.7	89.9953	57.2896	68.1992		297.532	52.7304					158.7	99.1216	46.3342	74.5694		297.527	54.3636					158.7	100.421	40.136	70.7873		297.466	53.3572					151.287	103.637	40.3194	72.2058
297.668	49.6545					158.8	90.0051	57.2967	68.2078		297.67	52.7304					158.8	99.1376	46.3403	74.5835		297.67	54.4209					158.8	100.44	40.1393	70.8028		297.749	53.3572					151.387	103.658	40.3206	72.2226
297.957	49.7117					158.9	90.0148	57.3042	68.2163		297.958	52.5587					158.9	99.1536	46.3463	74.5976		297.953	54.2491					158.9	100.459	40.1426	70.8182		297.893	53.2428					151.487	103.68	40.3217	72.2393
298.097	49.9402					159	90.0245	57.3113	68.2249		298.096	52.6731					159	99.1695	46.3523	74.6116		298.095	54.3064					159	100.477	40.1459	70.8337		298.035	53.3					151.587	103.701	40.3229	72.256
298.241	49.4831					159.1	90.0342	57.3184	68.2335		298.243	52.5014					159.1	99.1853	46.3584	74.6257		298.237	54.2491					159.1	100.496	40.1492	70.8491		298.32	53.3					151.687	103.722	40.324	72.2727
298.526	49.7117					159.2	90.0439	57.3259	68.242		298.528	52.5587					159.2	99.2012	46.3644	74.6397		298.522	54.2491					159.2	100.514	40.1525	70.8645		298.462	53.3572					151.787	103.744	40.3252	72.2895
298.668	49.4831					159.3	90.0536	57.333	68.2506		298.666	52.5014					159.3	99.217	46.3704	74.6537		298.665	54.1919					159.3	100.532	40.1558	70.8799		298.745	53.2428					151.887	103.765	40.3264	72.3061
298.955	49.5974					159.4	90.0633	57.3406	68.2591		298.95	52.5014					159.4	99.2329	46.3764	74.6678		298.949	54.1346					159.4	100.551	40.1591	70.8953		298.888	53.2428					151.987	103.787	40.3275	72.3228
[truncated: 4,493 more rows]

## Sheet: Figure 4b-e
Time (s)	x-acceleration (g)	y-acceleration (g)	z-acceleration (g)
[truncated: 34,680 more rows]

[truncated: 1 more sheets: Figure 5b]
